# Supplementary material for: A highly fluorescent bora[6]helicene exhibiting circularly polarized light emission
Source: Chem Sci. 2024 Jan 5;15(8):2984–9. doi: 10.1039/d3sc05171d (PMC10882488; doi:10.1039/d3sc05171d)
Supplement: SC-015-D3SC05171D-s002 [file SC-015-D3SC05171D-s002.cif]

# Electronic Supplementary Material (ESI) for Chemical Science.
# This journal is © The Royal Society of Chemistry 2024

####################################################################### 
# 
# This file contains crystal structure data downloaded from the 
# Cambridge Structural Database (CSD) hosted by the Cambridge 
# Crystallographic Data Centre (CCDC).
# 
# Full information about CCDC data access policies and citation 
# guidelines are available at http://www.ccdc.cam.ac.uk/access/V1 
# 
# Audit and citation data items may have been added by the CCDC. 
# Please retain this information to preserve the provenance of 
# this file and to allow appropriate attribution of the data. 
# 
#######################################################################

data_mas195_a_tw
_database_code_depnum_ccdc_archive 'CCDC 2279526'
loop_
_audit_author_name
_audit_author_address
'Kazutaka Shoyama'
;University of Wuerzburg
Germany
;
_audit_update_record             
;
2023-07-05 deposited with the CCDC.	2024-01-05 downloaded from the CCDC.
;

_audit_creation_method           SHELXL-2018/3
_shelx_SHELXL_version_number     2018/3
_chemical_name_systematic        ?
_chemical_name_common            ?
_chemical_melting_point          ?
_chemical_formula_moiety         'C34 H19 B'
_chemical_formula_sum            'C34 H19 B'
_chemical_formula_weight         438.30

loop_
_atom_type_symbol
_atom_type_description
_atom_type_scat_dispersion_real
_atom_type_scat_dispersion_imag
_atom_type_scat_source
C C 0.0022 0.0012 'International Tables Vol C Tables 4.2.6.8 and 6.1.1.4'
H H 0.0000 0.0000 'International Tables Vol C Tables 4.2.6.8 and 6.1.1.4'
B B 0.0008 0.0005 'International Tables Vol C Tables 4.2.6.8 and 6.1.1.4'

_space_group_crystal_system      monoclinic
_space_group_IT_number           13
_space_group_name_H-M_alt        'P 2/c'
_space_group_name_Hall           '-P 2yc'

_shelx_space_group_comment       
;
The symmetry employed for this shelxl refinement is uniquely defined
by the following loop, which should always be used as a source of
symmetry information in preference to the above space-group names.
They are only intended as comments.
;

loop_
_space_group_symop_operation_xyz
'x, y, z'
'-x, y, -z+1/2'
'-x, -y, -z'
'x, -y, z-1/2'

_cell_length_a                   20.6520(17)
_cell_length_b                   4.9020(14)
_cell_length_c                   21.6450(14)
_cell_angle_alpha                90
_cell_angle_beta                 109.110(11)
_cell_angle_gamma                90
_cell_volume                     2070.5(6)
_cell_formula_units_Z            4
_cell_measurement_temperature    100(2)
_cell_measurement_reflns_used    19177
_cell_measurement_theta_min      0.910
_cell_measurement_theta_max      27.930

_exptl_crystal_description       needle
_exptl_crystal_colour            red
_exptl_crystal_density_meas      ?
_exptl_crystal_density_method    ?
_exptl_crystal_density_diffrn    1.406
_exptl_crystal_F_000             912
_exptl_transmission_factor_min   ?
_exptl_transmission_factor_max   ?
_exptl_crystal_size_max          0.050
_exptl_crystal_size_mid          0.010
_exptl_crystal_size_min          0.010
_exptl_absorpt_coefficient_mu    0.061
_shelx_estimated_absorpt_T_min   0.997
_shelx_estimated_absorpt_T_max   0.999
_exptl_absorpt_correction_type   none
_exptl_absorpt_correction_T_min  ?
_exptl_absorpt_correction_T_max  ?
_exptl_absorpt_process_details   ?
_exptl_absorpt_special_details   ?
_diffrn_ambient_temperature      100(2)
_diffrn_radiation_wavelength     0.61992
_diffrn_radiation_type           synchrotron
_diffrn_source                   'P11@PETRA III, DESY, Hamburg, Germany'
_diffrn_measurement_device_type  
;
Eiger2 X 16M, High Precision 1-Axis Goniostat with Staeubli sample changing
robot
;
_diffrn_measurement_method       '180\deg \p scan'
_diffrn_detector_area_resol_mean ?
_diffrn_reflns_number            5460
_diffrn_reflns_av_unetI/netI     0.0249
_diffrn_reflns_av_R_equivalents  ?
_diffrn_reflns_limit_h_min       -26
_diffrn_reflns_limit_h_max       26
_diffrn_reflns_limit_k_min       -5
_diffrn_reflns_limit_k_max       5
_diffrn_reflns_limit_l_min       -24
_diffrn_reflns_limit_l_max       27
_diffrn_reflns_theta_min         0.910
_diffrn_reflns_theta_max         27.930
_diffrn_reflns_theta_full        21.836
_diffrn_measured_fraction_theta_max 0.727
_diffrn_measured_fraction_theta_full 0.967
_diffrn_reflns_Laue_measured_fraction_max 0.727
_diffrn_reflns_Laue_measured_fraction_full 0.967
_diffrn_reflns_point_group_measured_fraction_max 0.727
_diffrn_reflns_point_group_measured_fraction_full 0.967
_reflns_number_total             5460
_reflns_number_gt                4883
_reflns_threshold_expression     'I > 2\s(I)'
_reflns_Friedel_coverage         0.000
_reflns_Friedel_fraction_max     .
_reflns_Friedel_fraction_full    .

_reflns_special_details          
;
 _reflns_Friedel_fraction is defined as the number of unique
 Friedel pairs measured divided by the number that would be
 possible theoretically, ignoring centric projections and
 systematic absences. Completness statistics refer to single and
 composite reflections containing twin component 1 only.
;

_computing_data_collection       'costum designed PXII GUI'
_computing_cell_refinement       'XDS (Kabsch, 2010)'
_computing_data_reduction        'XDS (Kabsch, 2010)'
_computing_structure_solution    'SHELXT 2018/2 (Sheldrick, 2018)'
_computing_structure_refinement  'SHELXL-2018/3 (Sheldrick, 2018)'
_computing_molecular_graphics    ?
_computing_publication_material  ?
_refine_special_details          
;
 Refined as a 3-component twin.
;
_refine_ls_structure_factor_coef Fsqd
_refine_ls_matrix_type           full
_refine_ls_weighting_scheme      calc
_refine_ls_weighting_details     
'w=1/[\s^2^(Fo^2^)+(0.1467P)^2^+2.1943P] where P=(Fo^2^+2Fc^2^)/3'
_atom_sites_solution_primary     dual
_atom_sites_solution_secondary   difmap
_atom_sites_solution_hydrogens   geom
_refine_ls_hydrogen_treatment    constr
_refine_ls_extinction_method     none
_refine_ls_extinction_coef       .
_refine_ls_number_reflns         5460
_refine_ls_number_parameters     318
_refine_ls_number_restraints     0
_refine_ls_R_factor_all          0.0794
_refine_ls_R_factor_gt           0.0738
_refine_ls_wR_factor_ref         0.2818
_refine_ls_wR_factor_gt          0.2748
_refine_ls_goodness_of_fit_ref   1.164
_refine_ls_restrained_S_all      1.164
_refine_ls_shift/su_max          0.000
_refine_ls_shift/su_mean         0.000

loop_
_atom_site_label
_atom_site_type_symbol
_atom_site_fract_x
_atom_site_fract_y
_atom_site_fract_z
_atom_site_U_iso_or_equiv
_atom_site_adp_type
_atom_site_occupancy
_atom_site_site_symmetry_order
_atom_site_calc_flag
_atom_site_refinement_flags_posn
_atom_site_refinement_flags_adp
_atom_site_refinement_flags_occupancy
_atom_site_disorder_assembly
_atom_site_disorder_group
C1 C 0.14544(13) 0.4903(5) 0.55285(12) 0.0199(5) Uani 1 1 d . . . . .
H1 H 0.162611 0.408228 0.521596 0.024 Uiso 1 1 calc R U . . .
C2 C 0.08377(13) 0.4053(6) 0.55715(13) 0.0225(5) Uani 1 1 d . . . . .
H2 H 0.059057 0.264674 0.529027 0.027 Uiso 1 1 calc R U . . .
C3 C 0.05638(13) 0.5242(6) 0.60296(14) 0.0251(6) Uani 1 1 d . . . . .
H3 H 0.013703 0.463108 0.605576 0.030 Uiso 1 1 calc R U . . .
C4 C 0.09167(14) 0.7273(6) 0.64336(14) 0.0253(6) Uani 1 1 d . . . . .
H4 H 0.073096 0.807410 0.673848 0.030 Uiso 1 1 calc R U . . .
C5 C 0.15607(13) 0.8205(6) 0.64033(13) 0.0211(5) Uani 1 1 d . . . . .
C6 C 0.19186(14) 1.0315(6) 0.68059(13) 0.0231(5) Uani 1 1 d . . . . .
H6 H 0.171066 1.125366 0.707608 0.028 Uiso 1 1 calc R U . . .
C7 C 0.25723(14) 1.1072(6) 0.68198(12) 0.0215(5) Uani 1 1 d . . . . .
C8 C 0.28907(13) 0.9643(5) 0.64138(12) 0.0195(5) Uani 1 1 d . . . . .
C9 C 0.29316(16) 1.3238(6) 0.72358(13) 0.0254(6) Uani 1 1 d . . . . .
H9 H 0.270988 1.426962 0.747973 0.030 Uiso 1 1 calc R U . . .
C10 C 0.35897(16) 1.3820(6) 0.72820(13) 0.0273(6) Uani 1 1 d . . . . .
H10 H 0.381909 1.531467 0.754159 0.033 Uiso 1 1 calc R U . . .
C11 C 0.39334(15) 1.2210(6) 0.69453(13) 0.0255(6) Uani 1 1 d . . . . .
H11 H 0.440273 1.256976 0.700836 0.031 Uiso 1 1 calc R U . . .
C12 C 0.36103(13) 1.0133(6) 0.65282(12) 0.0210(5) Uani 1 1 d . . . . .
C13 C 0.39952(13) 0.8322(6) 0.62310(12) 0.0210(5) Uani 1 1 d . . . . .
C14 C 0.36311(12) 0.6659(5) 0.56982(12) 0.0186(5) Uani 1 1 d . . . . .
C15 C 0.47117(14) 0.8160(6) 0.64704(14) 0.0250(6) Uani 1 1 d . . . . .
H15 H 0.496377 0.929315 0.682317 0.030 Uiso 1 1 calc R U . . .
C16 C 0.50529(13) 0.6355(7) 0.61946(13) 0.0261(6) Uani 1 1 d . . . . .
H16 H 0.553866 0.625165 0.636478 0.031 Uiso 1 1 calc R U . . .
C17 C 0.47005(13) 0.4689(6) 0.56740(14) 0.0242(5) Uani 1 1 d . . . . .
H17 H 0.494393 0.344610 0.549449 0.029 Uiso 1 1 calc R U . . .
C18 C 0.39837(13) 0.4848(6) 0.54143(12) 0.0198(5) Uani 1 1 d . . . . .
C19 C 0.35964(13) 0.3250(5) 0.48326(12) 0.0193(5) Uani 1 1 d . . . . .
C20 C 0.29065(12) 0.4077(5) 0.44566(12) 0.0179(5) Uani 1 1 d . . . . .
C21 C 0.38966(13) 0.1131(6) 0.46102(14) 0.0230(5) Uani 1 1 d . . . . .
H21 H 0.433624 0.051456 0.487438 0.028 Uiso 1 1 calc R U . . .
C22 C 0.35758(14) -0.0165(6) 0.40035(14) 0.0246(5) Uani 1 1 d . . . . .
H22 H 0.378943 -0.167713 0.387436 0.030 Uiso 1 1 calc R U . . .
C23 C 0.29613(14) 0.0760(6) 0.36064(13) 0.0226(5) Uani 1 1 d . . . . .
H23 H 0.276083 -0.002351 0.318530 0.027 Uiso 1 1 calc R U . . .
C24 C 0.26145(13) 0.2897(5) 0.38159(12) 0.0191(5) Uani 1 1 d . . . . .
C25 C 0.19876(13) 0.3866(6) 0.34018(12) 0.0199(5) Uani 1 1 d . . . . .
H25 H 0.179870 0.310081 0.297732 0.024 Uiso 1 1 calc R U . . .
C26 C 0.16319(12) 0.5927(5) 0.35952(12) 0.0185(5) Uani 1 1 d . . . . .
C27 C 0.10046(13) 0.6983(6) 0.31586(13) 0.0226(5) Uani 1 1 d . . . . .
H27 H 0.082735 0.628290 0.272647 0.027 Uiso 1 1 calc R U . . .
C28 C 0.06562(13) 0.8989(6) 0.33557(13) 0.0239(5) Uani 1 1 d . . . . .
H28 H 0.023753 0.967011 0.306237 0.029 Uiso 1 1 calc R U . . .
C29 C 0.09204(13) 1.0051(6) 0.39977(13) 0.0226(5) Uani 1 1 d . . . . .
H29 H 0.068057 1.146829 0.412966 0.027 Uiso 1 1 calc R U . . .
C30 C 0.15135(13) 0.9069(5) 0.44290(12) 0.0195(5) Uani 1 1 d . . . . .
H30 H 0.167688 0.980821 0.485810 0.023 Uiso 1 1 calc R U . . .
C31 C 0.18957(12) 0.6959(5) 0.42530(12) 0.0173(5) Uani 1 1 d . . . . .
C32 C 0.25254(12) 0.5956(5) 0.46949(12) 0.0170(5) Uani 1 1 d . . . . .
C33 C 0.25001(12) 0.7802(5) 0.59293(12) 0.0182(5) Uani 1 1 d . . . . .
C34 C 0.18427(12) 0.6999(5) 0.59451(12) 0.0182(5) Uani 1 1 d . . . . .
B1 B 0.28443(14) 0.6804(6) 0.54261(14) 0.0177(5) Uani 1 1 d . . . . .

loop_
_atom_site_aniso_label
_atom_site_aniso_U_11
_atom_site_aniso_U_22
_atom_site_aniso_U_33
_atom_site_aniso_U_23
_atom_site_aniso_U_13
_atom_site_aniso_U_12
C1 0.0195(11) 0.0208(14) 0.0188(12) 0.0020(8) 0.0053(9) 0.0001(8)
C2 0.0195(11) 0.0244(14) 0.0229(12) 0.0028(9) 0.0060(9) 0.0008(9)
C3 0.0198(11) 0.0293(15) 0.0276(13) 0.0051(10) 0.0097(10) 0.0036(9)
C4 0.0236(12) 0.0313(16) 0.0231(13) 0.0039(10) 0.0105(10) 0.0080(10)
C5 0.0223(11) 0.0214(14) 0.0193(12) 0.0022(8) 0.0065(9) 0.0052(9)
C6 0.0286(13) 0.0226(14) 0.0177(11) 0.0004(9) 0.0069(10) 0.0055(9)
C7 0.0295(13) 0.0182(14) 0.0149(11) 0.0014(8) 0.0045(9) 0.0025(9)
C8 0.0242(12) 0.0180(13) 0.0141(11) 0.0009(8) 0.0033(9) -0.0003(8)
C9 0.0392(15) 0.0194(14) 0.0149(12) -0.0004(8) 0.0052(10) 0.0016(10)
C10 0.0402(15) 0.0212(15) 0.0166(12) -0.0012(9) 0.0038(11) -0.0045(10)
C11 0.0312(13) 0.0241(15) 0.0175(12) 0.0003(9) 0.0029(10) -0.0069(10)
C12 0.0252(12) 0.0198(14) 0.0158(11) 0.0005(8) 0.0036(9) -0.0032(9)
C13 0.0222(12) 0.0234(14) 0.0156(11) 0.0011(8) 0.0037(9) -0.0027(9)
C14 0.0188(11) 0.0213(13) 0.0148(11) 0.0016(8) 0.0042(9) -0.0012(8)
C15 0.0208(12) 0.0317(16) 0.0200(12) 0.0005(10) 0.0032(9) -0.0056(9)
C16 0.0175(11) 0.0389(17) 0.0206(12) 0.0048(10) 0.0043(10) -0.0015(10)
C17 0.0188(12) 0.0316(15) 0.0221(12) 0.0043(10) 0.0067(10) 0.0027(9)
C18 0.0185(11) 0.0226(13) 0.0176(11) 0.0026(8) 0.0049(9) 0.0010(8)
C19 0.0201(11) 0.0200(13) 0.0184(11) 0.0017(8) 0.0071(9) 0.0017(8)
C20 0.0183(11) 0.0179(13) 0.0179(11) 0.0002(8) 0.0064(9) 0.0000(8)
C21 0.0209(11) 0.0229(14) 0.0265(13) 0.0021(9) 0.0095(10) 0.0041(9)
C22 0.0274(13) 0.0219(15) 0.0286(14) -0.0021(9) 0.0146(11) 0.0023(9)
C23 0.0265(12) 0.0223(14) 0.0213(12) -0.0038(9) 0.0110(10) -0.0008(9)
C24 0.0220(11) 0.0181(13) 0.0191(11) -0.0004(8) 0.0092(9) -0.0009(8)
C25 0.0216(11) 0.0221(14) 0.0162(11) -0.0022(8) 0.0063(9) -0.0027(8)
C26 0.0176(11) 0.0208(13) 0.0167(11) -0.0003(8) 0.0050(9) -0.0011(8)
C27 0.0206(11) 0.0276(15) 0.0173(12) -0.0018(9) 0.0031(9) -0.0003(9)
C28 0.0196(11) 0.0311(16) 0.0188(12) 0.0009(9) 0.0030(10) 0.0037(9)
C29 0.0215(12) 0.0253(14) 0.0205(12) 0.0014(9) 0.0061(9) 0.0037(9)
C30 0.0212(11) 0.0200(13) 0.0170(11) 0.0004(8) 0.0056(9) 0.0011(8)
C31 0.0180(10) 0.0183(13) 0.0154(11) 0.0000(7) 0.0050(8) -0.0009(8)
C32 0.0183(11) 0.0175(13) 0.0151(11) 0.0005(7) 0.0053(9) 0.0003(8)
C33 0.0188(11) 0.0180(13) 0.0163(11) 0.0007(8) 0.0035(9) 0.0004(8)
C34 0.0185(11) 0.0186(13) 0.0170(11) 0.0019(8) 0.0051(9) 0.0029(8)
B1 0.0199(12) 0.0157(14) 0.0175(12) 0.0003(8) 0.0058(10) 0.0003(9)

_geom_special_details            
;
 All esds (except the esd in the dihedral angle between two l.s. planes)
 are estimated using the full covariance matrix.  The cell esds are taken
 into account individually in the estimation of esds in distances, angles
 and torsion angles; correlations between esds in cell parameters are only
 used when they are defined by crystal symmetry.  An approximate (isotropic)
 treatment of cell esds is used for estimating esds involving l.s. planes.
;

loop_
_geom_bond_atom_site_label_1
_geom_bond_atom_site_label_2
_geom_bond_distance
_geom_bond_site_symmetry_2
_geom_bond_publ_flag
C1 C2 1.372(4) . ?
C1 C34 1.428(4) . ?
C1 H1 0.9500 . ?
C2 C3 1.418(4) . ?
C2 H2 0.9500 . ?
C3 C4 1.367(4) . ?
C3 H3 0.9500 . ?
C4 C5 1.428(4) . ?
C4 H4 0.9500 . ?
C5 C6 1.398(4) . ?
C5 C34 1.432(4) . ?
C6 C7 1.391(4) . ?
C6 H6 0.9500 . ?
C7 C9 1.432(4) . ?
C7 C8 1.440(4) . ?
C8 C33 1.418(3) . ?
C8 C12 1.444(4) . ?
C9 C10 1.360(4) . ?
C9 H9 0.9500 . ?
C10 C11 1.413(4) . ?
C10 H10 0.9500 . ?
C11 C12 1.379(4) . ?
C11 H11 0.9500 . ?
C12 C13 1.473(4) . ?
C13 C15 1.401(4) . ?
C13 C14 1.411(4) . ?
C14 C18 1.410(4) . ?
C14 B1 1.538(4) . ?
C15 C16 1.382(4) . ?
C15 H15 0.9500 . ?
C16 C17 1.389(4) . ?
C16 H16 0.9500 . ?
C17 C18 1.403(3) . ?
C17 H17 0.9500 . ?
C18 C19 1.476(4) . ?
C19 C21 1.375(4) . ?
C19 C20 1.448(3) . ?
C20 C32 1.414(3) . ?
C20 C24 1.440(3) . ?
C21 C22 1.413(4) . ?
C21 H21 0.9500 . ?
C22 C23 1.357(4) . ?
C22 H22 0.9500 . ?
C23 C24 1.424(4) . ?
C23 H23 0.9500 . ?
C24 C25 1.395(3) . ?
C25 C26 1.392(4) . ?
C25 H25 0.9500 . ?
C26 C27 1.427(3) . ?
C26 C31 1.439(3) . ?
C27 C28 1.367(4) . ?
C27 H27 0.9500 . ?
C28 C29 1.415(4) . ?
C28 H28 0.9500 . ?
C29 C30 1.362(3) . ?
C29 H29 0.9500 . ?
C30 C31 1.426(3) . ?
C30 H30 0.9500 . ?
C31 C32 1.426(3) . ?
C32 B1 1.559(4) . ?
C33 C34 1.425(3) . ?
C33 B1 1.561(4) . ?

loop_
_geom_angle_atom_site_label_1
_geom_angle_atom_site_label_2
_geom_angle_atom_site_label_3
_geom_angle
_geom_angle_site_symmetry_1
_geom_angle_site_symmetry_3
_geom_angle_publ_flag
C2 C1 C34 121.2(2) . . ?
C2 C1 H1 119.4 . . ?
C34 C1 H1 119.4 . . ?
C1 C2 C3 120.9(3) . . ?
C1 C2 H2 119.5 . . ?
C3 C2 H2 119.5 . . ?
C4 C3 C2 119.7(3) . . ?
C4 C3 H3 120.1 . . ?
C2 C3 H3 120.1 . . ?
C3 C4 C5 120.9(3) . . ?
C3 C4 H4 119.6 . . ?
C5 C4 H4 119.6 . . ?
C6 C5 C4 121.2(2) . . ?
C6 C5 C34 119.0(2) . . ?
C4 C5 C34 119.7(3) . . ?
C7 C6 C5 121.5(2) . . ?
C7 C6 H6 119.3 . . ?
C5 C6 H6 119.3 . . ?
C6 C7 C9 120.7(3) . . ?
C6 C7 C8 119.4(2) . . ?
C9 C7 C8 119.9(3) . . ?
C33 C8 C7 119.9(2) . . ?
C33 C8 C12 122.5(2) . . ?
C7 C8 C12 117.7(2) . . ?
C10 C9 C7 120.1(3) . . ?
C10 C9 H9 120.0 . . ?
C7 C9 H9 120.0 . . ?
C9 C10 C11 120.2(3) . . ?
C9 C10 H10 119.9 . . ?
C11 C10 H10 119.9 . . ?
C12 C11 C10 122.2(3) . . ?
C12 C11 H11 118.9 . . ?
C10 C11 H11 118.9 . . ?
C11 C12 C8 119.0(3) . . ?
C11 C12 C13 121.1(2) . . ?
C8 C12 C13 119.8(2) . . ?
C15 C13 C14 119.0(3) . . ?
C15 C13 C12 121.9(2) . . ?
C14 C13 C12 119.1(2) . . ?
C18 C14 C13 120.4(2) . . ?
C18 C14 B1 119.6(2) . . ?
C13 C14 B1 120.0(2) . . ?
C16 C15 C13 120.2(3) . . ?
C16 C15 H15 119.9 . . ?
C13 C15 H15 119.9 . . ?
C15 C16 C17 121.4(2) . . ?
C15 C16 H16 119.3 . . ?
C17 C16 H16 119.3 . . ?
C16 C17 C18 119.7(3) . . ?
C16 C17 H17 120.1 . . ?
C18 C17 H17 120.1 . . ?
C17 C18 C14 119.2(2) . . ?
C17 C18 C19 121.2(2) . . ?
C14 C18 C19 119.5(2) . . ?
C21 C19 C20 119.2(2) . . ?
C21 C19 C18 121.3(2) . . ?
C20 C19 C18 119.3(2) . . ?
C32 C20 C24 120.3(2) . . ?
C32 C20 C19 122.7(2) . . ?
C24 C20 C19 117.0(2) . . ?
C19 C21 C22 122.5(2) . . ?
C19 C21 H21 118.8 . . ?
C22 C21 H21 118.8 . . ?
C23 C22 C21 119.7(3) . . ?
C23 C22 H22 120.2 . . ?
C21 C22 H22 120.2 . . ?
C22 C23 C24 120.5(2) . . ?
C22 C23 H23 119.7 . . ?
C24 C23 H23 119.7 . . ?
C25 C24 C23 120.2(2) . . ?
C25 C24 C20 119.3(2) . . ?
C23 C24 C20 120.4(2) . . ?
C26 C25 C24 121.6(2) . . ?
C26 C25 H25 119.2 . . ?
C24 C25 H25 119.2 . . ?
C25 C26 C27 121.2(2) . . ?
C25 C26 C31 119.1(2) . . ?
C27 C26 C31 119.7(2) . . ?
C28 C27 C26 120.7(2) . . ?
C28 C27 H27 119.6 . . ?
C26 C27 H27 119.6 . . ?
C27 C28 C29 119.9(2) . . ?
C27 C28 H28 120.1 . . ?
C29 C28 H28 120.1 . . ?
C30 C29 C28 121.0(3) . . ?
C30 C29 H29 119.5 . . ?
C28 C29 H29 119.5 . . ?
C29 C30 C31 121.7(2) . . ?
C29 C30 H30 119.2 . . ?
C31 C30 H30 119.2 . . ?
C32 C31 C30 122.3(2) . . ?
C32 C31 C26 120.6(2) . . ?
C30 C31 C26 117.1(2) . . ?
C20 C32 C31 118.3(2) . . ?
C20 C32 B1 116.3(2) . . ?
C31 C32 B1 125.3(2) . . ?
C8 C33 C34 118.3(2) . . ?
C8 C33 B1 115.9(2) . . ?
C34 C33 B1 125.8(2) . . ?
C33 C34 C1 121.8(2) . . ?
C33 C34 C5 120.6(2) . . ?
C1 C34 C5 117.6(2) . . ?
C14 B1 C32 114.8(2) . . ?
C14 B1 C33 114.4(2) . . ?
C32 B1 C33 130.9(2) . . ?

loop_
_geom_torsion_atom_site_label_1
_geom_torsion_atom_site_label_2
_geom_torsion_atom_site_label_3
_geom_torsion_atom_site_label_4
_geom_torsion
_geom_torsion_site_symmetry_1
_geom_torsion_site_symmetry_2
_geom_torsion_site_symmetry_3
_geom_torsion_site_symmetry_4
_geom_torsion_publ_flag
C34 C1 C2 C3 0.4(4) . . . . ?
C1 C2 C3 C4 0.2(4) . . . . ?
C2 C3 C4 C5 -0.4(4) . . . . ?
C3 C4 C5 C6 178.8(3) . . . . ?
C3 C4 C5 C34 -0.1(4) . . . . ?
C4 C5 C6 C7 174.3(2) . . . . ?
C34 C5 C6 C7 -6.8(4) . . . . ?
C5 C6 C7 C9 -180.0(2) . . . . ?
C5 C6 C7 C8 -0.4(4) . . . . ?
C6 C7 C8 C33 10.3(4) . . . . ?
C9 C7 C8 C33 -170.1(2) . . . . ?
C6 C7 C8 C12 -168.8(2) . . . . ?
C9 C7 C8 C12 10.8(4) . . . . ?
C6 C7 C9 C10 175.0(3) . . . . ?
C8 C7 C9 C10 -4.6(4) . . . . ?
C7 C9 C10 C11 -3.1(4) . . . . ?
C9 C10 C11 C12 4.4(4) . . . . ?
C10 C11 C12 C8 2.1(4) . . . . ?
C10 C11 C12 C13 -174.3(3) . . . . ?
C33 C8 C12 C11 171.4(2) . . . . ?
C7 C8 C12 C11 -9.5(4) . . . . ?
C33 C8 C12 C13 -12.1(4) . . . . ?
C7 C8 C12 C13 166.9(2) . . . . ?
C11 C12 C13 C15 15.9(4) . . . . ?
C8 C12 C13 C15 -160.4(3) . . . . ?
C11 C12 C13 C14 -165.4(3) . . . . ?
C8 C12 C13 C14 18.2(4) . . . . ?
C15 C13 C14 C18 0.4(4) . . . . ?
C12 C13 C14 C18 -178.3(2) . . . . ?
C15 C13 C14 B1 -179.9(2) . . . . ?
C12 C13 C14 B1 1.4(4) . . . . ?
C14 C13 C15 C16 -1.2(4) . . . . ?
C12 C13 C15 C16 177.4(3) . . . . ?
C13 C15 C16 C17 0.7(4) . . . . ?
C15 C16 C17 C18 0.7(4) . . . . ?
C16 C17 C18 C14 -1.5(4) . . . . ?
C16 C17 C18 C19 175.7(3) . . . . ?
C13 C14 C18 C17 0.9(4) . . . . ?
B1 C14 C18 C17 -178.7(2) . . . . ?
C13 C14 C18 C19 -176.3(2) . . . . ?
B1 C14 C18 C19 4.0(4) . . . . ?
C17 C18 C19 C21 14.4(4) . . . . ?
C14 C18 C19 C21 -168.4(2) . . . . ?
C17 C18 C19 C20 -160.2(3) . . . . ?
C14 C18 C19 C20 17.0(4) . . . . ?
C21 C19 C20 C32 170.6(2) . . . . ?
C18 C19 C20 C32 -14.6(4) . . . . ?
C21 C19 C20 C24 -9.5(4) . . . . ?
C18 C19 C20 C24 165.3(2) . . . . ?
C20 C19 C21 C22 4.4(4) . . . . ?
C18 C19 C21 C22 -170.2(3) . . . . ?
C19 C21 C22 C23 2.8(4) . . . . ?
C21 C22 C23 C24 -4.5(4) . . . . ?
C22 C23 C24 C25 179.1(3) . . . . ?
C22 C23 C24 C20 -1.0(4) . . . . ?
C32 C20 C24 C25 7.7(4) . . . . ?
C19 C20 C24 C25 -172.2(2) . . . . ?
C32 C20 C24 C23 -172.2(2) . . . . ?
C19 C20 C24 C23 7.9(4) . . . . ?
C23 C24 C25 C26 179.2(2) . . . . ?
C20 C24 C25 C26 -0.8(4) . . . . ?
C24 C25 C26 C27 177.4(3) . . . . ?
C24 C25 C26 C31 -4.1(4) . . . . ?
C25 C26 C27 C28 179.4(3) . . . . ?
C31 C26 C27 C28 0.9(4) . . . . ?
C26 C27 C28 C29 0.4(4) . . . . ?
C27 C28 C29 C30 -1.1(4) . . . . ?
C28 C29 C30 C31 0.6(4) . . . . ?
C29 C30 C31 C32 178.5(3) . . . . ?
C29 C30 C31 C26 0.7(4) . . . . ?
C25 C26 C31 C32 2.2(4) . . . . ?
C27 C26 C31 C32 -179.3(2) . . . . ?
C25 C26 C31 C30 -179.9(2) . . . . ?
C27 C26 C31 C30 -1.4(4) . . . . ?
C24 C20 C32 C31 -9.4(4) . . . . ?
C19 C20 C32 C31 170.4(2) . . . . ?
C24 C20 C32 B1 171.8(2) . . . . ?
C19 C20 C32 B1 -8.3(4) . . . . ?
C30 C31 C32 C20 -173.2(2) . . . . ?
C26 C31 C32 C20 4.5(4) . . . . ?
C30 C31 C32 B1 5.4(4) . . . . ?
C26 C31 C32 B1 -176.8(2) . . . . ?
C7 C8 C33 C34 -12.6(4) . . . . ?
C12 C8 C33 C34 166.5(2) . . . . ?
C7 C8 C33 B1 168.2(2) . . . . ?
C12 C8 C33 B1 -12.7(4) . . . . ?
C8 C33 C34 C1 -172.0(2) . . . . ?
B1 C33 C34 C1 7.1(4) . . . . ?
C8 C33 C34 C5 5.4(4) . . . . ?
B1 C33 C34 C5 -175.5(2) . . . . ?
C2 C1 C34 C33 176.7(2) . . . . ?
C2 C1 C34 C5 -0.8(4) . . . . ?
C6 C5 C34 C33 4.3(4) . . . . ?
C4 C5 C34 C33 -176.8(2) . . . . ?
C6 C5 C34 C1 -178.2(2) . . . . ?
C4 C5 C34 C1 0.7(4) . . . . ?
C18 C14 B1 C32 -25.9(3) . . . . ?
C13 C14 B1 C32 154.4(2) . . . . ?
C18 C14 B1 C33 154.6(2) . . . . ?
C13 C14 B1 C33 -25.1(3) . . . . ?
C20 C32 B1 C14 27.7(3) . . . . ?
C31 C32 B1 C14 -151.0(2) . . . . ?
C20 C32 B1 C33 -152.9(3) . . . . ?
C31 C32 B1 C33 28.5(4) . . . . ?
C8 C33 B1 C14 30.3(3) . . . . ?
C34 C33 B1 C14 -148.8(2) . . . . ?
C8 C33 B1 C32 -149.2(3) . . . . ?
C34 C33 B1 C32 31.7(4) . . . . ?

_refine_diff_density_max         0.441
_refine_diff_density_min         -0.417
_refine_diff_density_rms         0.104

_shelx_res_file                  
;
TITL .\MAS195_a.res in P2/c
    mas195_a_tw.res
    created by SHELXL-2018/3 at 08:50:28 on 06-Sep-2022
REM Old TITL MAS195 in P2(1)/c
REM SHELXT solution in P2/c: R1 0.198, Rweak 0.032, Alpha 0.088
REM <I/s>   1.854 for  480 systematic absences,  Orientation as input
REM Formula found by SHELXT:  C35
CELL  0.61992  20.6520   4.9020  21.6450   90.000  109.110   90.000
ZERR   4   0.0017   0.0014   0.0014    0.000    0.011    0.000
LATT  1
SYMM -X, Y, 1/2-Z
SFAC C H B
DISP $C  0.00221  0.00124  8.74760!SOURCE KISSEL
DISP $H -0.00002  0.00000  0.66397!SOURCE KISSEL
DISP $B  0.00080  0.00053  5.35934!SOURCE KISSEL
UNIT 136 76 4
L.S. 10
LIST 4
REM LIST 6
ACTA
BOND $H
CONF
TEMP -173.15
SIZE 0.05 0.01 0.01
REM needle red
FMAP 2
PLAN 20
WGHT    0.146700    2.194300
BASF   0.39776   0.07089
FVAR      13.06004
C1    1    0.145437    0.490293    0.552854    11.00000    0.01948    0.02078 =
         0.01878    0.00198    0.00532    0.00013
AFIX  43
H1    2    0.162611    0.408228    0.521596    11.00000   -1.20000
AFIX   0
C2    1    0.083767    0.405264    0.557149    11.00000    0.01947    0.02436 =
         0.02287    0.00282    0.00602    0.00077
AFIX  43
H2    2    0.059057    0.264674    0.529027    11.00000   -1.20000
AFIX   0
C3    1    0.056383    0.524231    0.602964    11.00000    0.01982    0.02933 =
         0.02757    0.00509    0.00966    0.00358
AFIX  43
H3    2    0.013703    0.463108    0.605576    11.00000   -1.20000
AFIX   0
C4    1    0.091665    0.727279    0.643361    11.00000    0.02360    0.03132 =
         0.02315    0.00394    0.01050    0.00795
AFIX  43
H4    2    0.073096    0.807410    0.673848    11.00000   -1.20000
AFIX   0
C5    1    0.156075    0.820502    0.640328    11.00000    0.02235    0.02141 =
         0.01927    0.00218    0.00648    0.00518
C6    1    0.191861    1.031531    0.680589    11.00000    0.02860    0.02262 =
         0.01765    0.00043    0.00686    0.00547
AFIX  43
H6    2    0.171066    1.125366    0.707608    11.00000   -1.20000
AFIX   0
C7    1    0.257232    1.107199    0.681977    11.00000    0.02952    0.01816 =
         0.01489    0.00144    0.00446    0.00252
C8    1    0.289075    0.964313    0.641383    11.00000    0.02422    0.01798 =
         0.01408    0.00094    0.00331   -0.00028
C9    1    0.293159    1.323809    0.723577    11.00000    0.03916    0.01944 =
         0.01494   -0.00036    0.00524    0.00161
AFIX  43
H9    2    0.270988    1.426962    0.747973    11.00000   -1.20000
AFIX   0
C10   1    0.358967    1.382025    0.728202    11.00000    0.04015    0.02121 =
         0.01664   -0.00121    0.00384   -0.00450
AFIX  43
H10   2    0.381909    1.531467    0.754159    11.00000   -1.20000
AFIX   0
C11   1    0.393342    1.220990    0.694530    11.00000    0.03117    0.02414 =
         0.01748    0.00033    0.00293   -0.00688
AFIX  43
H11   2    0.440273    1.256976    0.700836    11.00000   -1.20000
AFIX   0
C12   1    0.361033    1.013338    0.652821    11.00000    0.02521    0.01983 =
         0.01575    0.00054    0.00362   -0.00325
C13   1    0.399522    0.832164    0.623096    11.00000    0.02221    0.02335 =
         0.01555    0.00111    0.00370   -0.00270
C14   1    0.363106    0.665870    0.569821    11.00000    0.01881    0.02129 =
         0.01484    0.00159    0.00416   -0.00118
C15   1    0.471171    0.815969    0.647039    11.00000    0.02085    0.03166 =
         0.01999    0.00055    0.00318   -0.00558
AFIX  43
H15   2    0.496377    0.929315    0.682317    11.00000   -1.20000
AFIX   0
C16   1    0.505295    0.635472    0.619464    11.00000    0.01753    0.03890 =
         0.02057    0.00480    0.00430   -0.00148
AFIX  43
H16   2    0.553866    0.625165    0.636478    11.00000   -1.20000
AFIX   0
C17   1    0.470053    0.468858    0.567401    11.00000    0.01884    0.03159 =
         0.02208    0.00432    0.00668    0.00270
AFIX  43
H17   2    0.494393    0.344610    0.549449    11.00000   -1.20000
AFIX   0
C18   1    0.398367    0.484775    0.541427    11.00000    0.01849    0.02259 =
         0.01758    0.00261    0.00487    0.00101
C19   1    0.359637    0.325025    0.483264    11.00000    0.02014    0.01997 =
         0.01836    0.00167    0.00714    0.00167
C20   1    0.290650    0.407683    0.445664    11.00000    0.01831    0.01789 =
         0.01789    0.00017    0.00640   -0.00001
C21   1    0.389663    0.113074    0.461024    11.00000    0.02089    0.02287 =
         0.02646    0.00209    0.00954    0.00407
AFIX  43
H21   2    0.433624    0.051456    0.487438    11.00000   -1.20000
AFIX   0
C22   1    0.357585   -0.016546    0.400348    11.00000    0.02737    0.02194 =
         0.02856   -0.00207    0.01458    0.00235
AFIX  43
H22   2    0.378943   -0.167713    0.387436    11.00000   -1.20000
AFIX   0
C23   1    0.296134    0.076003    0.360635    11.00000    0.02648    0.02227 =
         0.02128   -0.00381    0.01097   -0.00083
AFIX  43
H23   2    0.276083   -0.002351    0.318530    11.00000   -1.20000
AFIX   0
C24   1    0.261450    0.289731    0.381586    11.00000    0.02200    0.01814 =
         0.01910   -0.00045    0.00920   -0.00092
C25   1    0.198757    0.386646    0.340179    11.00000    0.02160    0.02206 =
         0.01616   -0.00215    0.00633   -0.00268
AFIX  43
H25   2    0.179870    0.310081    0.297732    11.00000   -1.20000
AFIX   0
C26   1    0.163194    0.592747    0.359521    11.00000    0.01760    0.02083 =
         0.01666   -0.00029    0.00495   -0.00113
C27   1    0.100460    0.698274    0.315864    11.00000    0.02059    0.02760 =
         0.01734   -0.00182    0.00314   -0.00026
AFIX  43
H27   2    0.082735    0.628290    0.272647    11.00000   -1.20000
AFIX   0
C28   1    0.065615    0.898937    0.335570    11.00000    0.01956    0.03113 =
         0.01877    0.00086    0.00305    0.00368
AFIX  43
H28   2    0.023753    0.967011    0.306237    11.00000   -1.20000
AFIX   0
C29   1    0.092039    1.005061    0.399768    11.00000    0.02153    0.02529 =
         0.02048    0.00138    0.00614    0.00367
AFIX  43
H29   2    0.068057    1.146829    0.412966    11.00000   -1.20000
AFIX   0
C30   1    0.151352    0.906893    0.442904    11.00000    0.02116    0.02002 =
         0.01696    0.00038    0.00562    0.00106
AFIX  43
H30   2    0.167688    0.980821    0.485810    11.00000   -1.20000
AFIX   0
C31   1    0.189569    0.695904    0.425300    11.00000    0.01797    0.01826 =
         0.01539    0.00005    0.00498   -0.00086
C32   1    0.252538    0.595566    0.469494    11.00000    0.01833    0.01749 =
         0.01512    0.00051    0.00529    0.00033
C33   1    0.250011    0.780229    0.592928    11.00000    0.01884    0.01795 =
         0.01628    0.00066    0.00353    0.00036
C34   1    0.184272    0.699879    0.594508    11.00000    0.01850    0.01857 =
         0.01704    0.00187    0.00508    0.00290
B1    3    0.284433    0.680444    0.542615    11.00000    0.01985    0.01566 =
         0.01749    0.00033    0.00577    0.00034
HKLF 5


REM  .\MAS195_a.res in P2/c
REM wR2 = 0.2818, GooF = S = 1.164, Restrained GooF = 1.164 for all data
REM R1 = 0.0738 for 4883 Fo > 4sig(Fo) and 0.0794 for all 5460 data
REM 318 parameters refined using 0 restraints

END

WGHT      0.1467      2.1942

REM Highest difference peak  0.441,  deepest hole -0.417,  1-sigma level  0.104
Q1    1   0.0000  1.1474  0.2500  10.50000  0.05    0.44
Q2    1   0.4713  1.3995  0.7302  11.00000  0.05    0.41
Q3    1   0.0788  0.6607  0.4718  11.00000  0.05    0.38
Q4    1   0.4203 -0.1122  0.5296  11.00000  0.05    0.35
Q5    1   0.5000  1.4287  0.7500  10.50000  0.05    0.34
Q6    1   0.3198 -0.0717  0.4890  11.00000  0.05    0.34
Q7    1   0.1522  0.5963  0.2677  11.00000  0.05    0.34
Q8    1   0.5286  0.4415  0.5482  11.00000  0.05    0.33
Q9    1   0.2714  0.2134  0.5413  11.00000  0.05    0.33
Q10   1   0.5023  0.5660  0.7185  11.00000  0.05    0.33
Q11   1   0.1699  0.5762  0.5763  11.00000  0.05    0.33
Q12   1   0.0480 -0.0882  0.4809  11.00000  0.05    0.32
Q13   1   0.1938  1.3579  0.7190  11.00000  0.05    0.32
Q14   1   0.5587  0.8081  0.7594  11.00000  0.05    0.32
Q15   1   0.1591  0.4251  0.2295  11.00000  0.05    0.32
Q16   1   0.3772  0.7406  0.6029  11.00000  0.05    0.31
Q17   1   0.3442  0.0363  0.2653  11.00000  0.05    0.31
Q18   1   0.1751  0.6466  0.2724  11.00000  0.05    0.31
Q19   1   0.4791  0.3474  0.4791  11.00000  0.05    0.31
Q20   1   0.1269  0.5851  0.2425  11.00000  0.05    0.31
;
_shelx_res_checksum              5233

_shelx_hkl_file                  
;
   1   0   0  185782    7510  -2
   1   0   0  185782    7510   1
   2   0   0 1269334   55050  -2
   2   0   0 1269334   55050   1
   3   0   0  151608    4492  -2
  -3   0   2  151608    4492  -3
   3   0   0  151608    4492   1
   4   0   0 1001019   30619  -2
   4   0   0 1001019   30619   1
   5   0   0  191528    4021  -2
   5   0   0  191528    4021   1
   6   0   0   91028    2609  -2
   6   0   0   91028    2609   1
   7   0   0  383646   12922  -2
   7   0   0  383646   12922   1
   9   0   0 3872156  229377  -2
   9   0   0 3872156  229377   1
  10   0   0   41301    1314  -2
  10   0   0   41301    1314   1
  11   0   0 1601263   52250  -2
  11   0   0 1601263   52250   1
  12   0   0   11747     566  -2
  12   0   0   11747     566   1
  13   0   0   37492    1633  -2
  13   0   0   37492    1633   1
  14   0   0   21239     754  -2
  14   0   0   21239     754   1
  15   0   0    3750     232  -2
  15   0   0    3750     232   1
  16   0   0   28493    1580  -2
  16   0   0   28493    1580   1
  17   0   0    9836     386  -2
  17   0   0    9836     386   1
  18   0   0  219697    9019  -2
  18   0   0  219697    9019   1
  19   0   0    3041     218  -2
  19   0   0    3041     218   1
  20   0   0  451742   17708  -2
  20   0   0  451742   17708   1
  22   0   0    9392     623  -2
  22   0   0    9392     623   1
  23   0   0    3837     369  -2
  23   0   0    3837     369   1
  24   0   0   22683    1331  -2
  24   0   0   22683    1331   1
   1  -1   0    3722      88  -2
   1   1   0    3722      88   1
   2  -1   0   67599    1306  -2
   2   1   0   67599    1306   1
   3  -1   0 1067718   21635  -2
  -3  -1   2 1067718   21635  -3
   3   1   0 1067718   21635   1
   4  -1   0  109248    2016  -2
   4   1   0  109248    2016   1
   5  -1   0   14383     277  -2
   5   1   0   14383     277   1
   6  -1   0   26226     648  -2
   6   1   0   26226     648   1
   7  -1   0   11990     333  -2
   7   1   0   11990     333   1
   8  -1   0      14      84  -2
   8   1   0      14      84   1
   9  -1   0   32278    1110  -2
   9   1   0   32278    1110   1
  10  -1   0    1321      87  -2
  10   1   0    1321      87   1
  11  -1   0    6630     248  -2
  11   1   0    6630     248   1
  12  -1   0    3394     138  -2
  12   1   0    3394     138   1
  13  -1   0    9985     251  -2
 -13  -1   9    9985     251  -3
  13   1   0    9985     251   1
  14  -1   0     146      70  -2
  14   1   0     146      70   1
  15  -1   0    4066     309  -2
  15   1   0    4066     309   1
  16  -1   0   18498     489  -2
 -16  -1  11   18498     489  -3
  16   1   0   18498     489   1
  17  -1   0     142      76  -2
  17   1   0     142      76   1
  18  -1   0     -82      86  -2
  18   1   0     -82      86   1
  19  -1   0    3320     158  -2
 -19  -1  13    3320     158  -3
  19   1   0    3320     158   1
  20  -1   0     182      88  -2
  20   1   0     182      88   1
  21  -1   0     720     149  -2
  21   1   0     720     149   1
  22  -1   0    4964     215  -2
 -22  -1  15    4964     215  -3
  22   1   0    4964     215   1
  23  -1   0     227      95  -2
  23   1   0     227      95   1
  24  -1   0    4764     230  -2
  24   1   0    4764     230   1
  25  -1   0    1771     260  -2
  25   1   0    1771     260   1
   1  -2   0   11446     304  -2
   1   2   0   11446     304   1
   2  -2   0   35050     825  -2
   2   2   0   35050     825   1
   3  -2   0  142266    2249  -2
  -3  -2   2  142266    2249  -3
   3   2   0  142266    2249   1
   4  -2   0   46359    1026  -2
   4   2   0   46359    1026   1
   5  -2   0   15783     378  -2
   5   2   0   15783     378   1
   6  -2   0  122573    2541  -2
   6   2   0  122573    2541   1
   7  -2   0     621      64  -2
   7   2   0     621      64   1
   8  -2   0   29984     640  -2
   8   2   0   29984     640   1
   9  -2   0   25765    1424  -2
   9   2   0   25765    1424   1
  10  -2   0   39605    1022  -2
  10   2   0   39605    1022   1
  11  -2   0   18567     534  -2
  11   2   0   18567     534   1
  12  -2   0   41029     709  -2
  12   2   0   41029     709   1
  13  -2   0   38796     683  -2
 -13  -2   9   38796     683  -3
  13   2   0   38796     683   1
  14  -2   0  122576    2562  -2
  14   2   0  122576    2562   1
  15  -2   0     145      83  -2
  15   2   0     145      83   1
  16  -2   0    9448     338  -2
 -16  -2  11    9448     338  -3
  16   2   0    9448     338   1
  17  -2   0   11677     539  -2
  17   2   0   11677     539   1
  18  -2   0    2934     158  -2
  18   2   0    2934     158   1
  19  -2   0     875     100  -2
 -19  -2  13     875     100  -3
  19   2   0     875     100   1
  20  -2   0    3202     231  -2
  20   2   0    3202     231   1
  21  -2   0     -20     102  -2
  21   2   0     -20     102   1
  22  -2   0    3920     652  -2
 -22  -2  15    3920     652  -3
  22   2   0    3920     652   1
  23  -2   0    1398     123  -2
  23   2   0    1398     123   1
  24  -2   0     260     101  -2
  24   2   0     260     101   1
  25  -2   0    2305     330  -2
  25   2   0    2305     330   1
   2  -3   0  522216   12761  -2
   2   3   0  522216   12761   1
   3  -3   0  149522    5490  -2
  -3  -3   2  149522    5490  -3
   3   3   0  149522    5490   1
   4  -3   0     826      49  -2
   4   3   0     826      49   1
   5  -3   0  114863    2312  -2
   5   3   0  114863    2312   1
   6  -3   0  117711    2817  -2
   6   3   0  117711    2817   1
   7  -3   0  253127    7631  -2
   7   3   0  253127    7631   1
   8  -3   0   12979     309  -2
   8   3   0   12979     309   1
   9  -3   0   38792     946  -2
   9   3   0   38792     946   1
  10  -3   0  115848    2099  -2
  10   3   0  115848    2099   1
  11  -3   0  768516   17819  -2
  11   3   0  768516   17819   1
  12  -3   0   26117     594  -2
  12   3   0   26117     594   1
  13  -3   0  383608    7202  -2
 -13  -3   9  383608    7202  -3
  13   3   0  383608    7202   1
  14  -3   0  197178    7116  -2
  14   3   0  197178    7116   1
  16  -3   0   33668    1462  -2
 -16  -3  11   33668    1462  -3
  16   3   0   33668    1462   1
  17  -3   0    6268     214  -2
  17   3   0    6268     214   1
  18  -3   0   80870    2135  -2
  18   3   0   80870    2135   1
  19  -3   0   14097     460  -2
 -19  -3  13   14097     460  -3
  19   3   0   14097     460   1
  20  -3   0      50      82  -2
  20   3   0      50      82   1
  21  -3   0     237     103  -2
  21   3   0     237     103   1
  22  -3   0   95194    2420  -2
 -22  -3  15   95194    2420  -3
  22   3   0   95194    2420   1
  23  -3   0   15674     667  -2
  23   3   0   15674     667   1
  24  -3   0    8566     429  -2
  24   3   0    8566     429   1
   3  -4   0    1097      89  -2
  -3  -4   2    1097      89  -3
   3   4   0    1097      89   1
   4  -4   0   21306     690  -2
   4   4   0   21306     690   1
   5  -4   0     293      68  -2
   5   4   0     293      68   1
   6  -4   0   13551     444  -2
   6   4   0   13551     444   1
   7  -4   0     523      65  -2
   7   4   0     523      65   1
   8  -4   0     114      52  -2
   8   4   0     114      52   1
   9  -4   0   29651     736  -2
   9   4   0   29651     736   1
  10  -4   0     673     132  -2
  10   4   0     673     132   1
  11  -4   0    4244     148  -2
  11   4   0    4244     148   1
  12  -4   0    1252     278  -2
  12   4   0    1252     278   1
  13  -4   0   12708     319  -2
 -13  -4   9   12708     319  -3
  13   4   0   12708     319   1
  14  -4   0   23204     602  -2
  14   4   0   23204     602   1
  15  -4   0    3283     195  -2
  15   4   0    3283     195   1
  16  -4   0   15743     364  -2
 -16  -4  11   15743     364  -3
  16   4   0   15743     364   1
  17  -4   0    2110     135  -2
  17   4   0    2110     135   1
  18  -4   0    6432     358  -2
  18   4   0    6432     358   1
  19  -4   0     625     114  -2
 -19  -4  13     625     114  -3
  19   4   0     625     114   1
  20  -4   0     165      84  -2
  20   4   0     165      84   1
  21  -4   0   27923     994  -2
  21   4   0   27923     994   1
  22  -4   0   27226    1027  -2
 -22  -4  15   27226    1027  -3
  22   4   0   27226    1027   1
  23  -4   0    3460     313  -2
  23   4   0    3460     313   1
   5  -5   0    1063     265  -2
   5   5   0    1063     265   1
   6  -5   0    6014     230  -2
   6   5   0    6014     230   1
   7  -5   0   21660     578  -2
   7   5   0   21660     578   1
   9  -5   0   41153    1145  -2
   9   5   0   41153    1145   1
  10  -5   0     944      98  -2
  10   5   0     944      98   1
  11  -5   0    2418     109  -2
  11   5   0    2418     109   1
  12  -5   0   10730     302  -2
  12   5   0   10730     302   1
  13  -5   0    3837     284  -2
 -13  -5   9    3837     284  -3
  13   5   0    3837     284   1
  14  -5   0    1114     103  -2
  14   5   0    1114     103   1
  15  -5   0   19161     764  -2
  15   5   0   19161     764   1
  16  -5   0    6170     278  -2
 -16  -5  11    6170     278  -3
  16   5   0    6170     278   1
  17  -5   0      -3      96  -2
  17   5   0      -3      96   1
  19  -5   0    3498     299  -2
 -19  -5  13    3498     299  -3
  19   5   0    3498     299   1
  20  -5   0    -120     120  -2
  20   5   0    -120     120   1
  21  -5   0    6366    1041  -2
  21   5   0    6366    1041   1
 -25   1   1     759     152   1
 -24   1   1    9962     291   1
 -23   1   1      59      90   1
  22  -1 -14   17173     401  -3
 -22   1   1   17173     401   1
 -21   1   1     528     113   1
 -20   1   1      57      81   1
  19  -1 -12   16144     373  -3
 -19   1   1   16144     373   1
 -18   1   1    6624     222   1
 -17   1   1     808      98   1
  16  -1 -10   14099     461  -3
 -16   1   1   14099     461   1
 -15   1   1    7383     255   1
 -14   1   1     988      95   1
  13  -1  -8   52002     875  -3
 -13   1   1   52002     875   1
 -12   1   1     -40      64   1
 -11   1   1   17530     351   1
 -10   1   1   19693     375   1
  -9   1   1    9715     281   1
  -8   1   1      42      84   1
  -7   1   1   17424     319   1
  -6   1   1   17545     312   1
  -5   1   1    2928      92   1
  -4   1   1  450119    6609   1
   3  -1  -1   82441    1165  -3
  -3   1   1   82441    1165   1
  -2   1   1  337373    4945   1
  -1   1   1  350166    5939   1
   0  -1   1   35426     608  -3
   0   1   1   35426     608   1
   1   1   1   54983    1167   1
   2   1   1  334190    6827   1
  -3  -1   3  184115    5674  -3
   3   1   1  184115    5674   1
   4   1   1    1346      63   1
   5   1   1   24352     409   1
   6   1   1    8324     183   1
   7   1   1   10430     221   1
   8   1   1    8054     274   1
   9   1   1    4163     136   1
  10   1   1    8195     208   1
  11   1   1   32011     569   1
  12   1   1    7615     208   1
 -13  -1  10   21281     425  -3
  13   1   1   21281     425   1
  14   1   1     318      75   1
  15   1   1      98      86   1
 -16  -1  12   23981     524  -3
  16   1   1   23981     524   1
  17   1   1    1381     112   1
  18   1   1    1504     120   1
 -19  -1  14   16180     375  -3
  19   1   1   16180     375   1
  20   1   1     -61      98   1
  21   1   1     631     104   1
 -22  -1  16   33838     653  -3
  22   1   1   33838     653   1
  23   1   1     513     112   1
  24   1   1     115      93   1
 -25   2   1    4549     281   1
 -24   2   1   14636     366   1
 -23   2   1    6146     223   1
  22  -2 -14    4369     242  -3
 -22   2   1    4369     242   1
 -21   2   1     345      94   1
 -20   2   1    1014     109   1
  19  -2 -12   11142     324  -3
 -19   2   1   11142     324   1
 -18   2   1     158      81   1
 -17   2   1   19558     419   1
  16  -2 -10   77808    1804  -3
 -16   2   1   77808    1804   1
 -15   2   1  201685    3551   1
 -14   2   1    6070     191   1
  13  -2  -8   80720    1294  -3
 -13   2   1   80720    1294   1
 -12   2   1   20658     499   1
 -11   2   1    2604     116   1
 -10   2   1    5722     166   1
  -9   2   1    1622     173   1
  -8   2   1    5731     173   1
  -7   2   1   16923     314   1
  -6   2   1   72149    1111   1
  -5   2   1   38990     617   1
  -4   2   1   70952    1074   1
   3  -2  -1   26017     439  -3
  -3   2   1   26017     439   1
  -2   2   1    1570      46   1
  -1   2   1   18487     300   1
   0  -2   1   19189     416  -3
   0   2   1   19189     416   1
   1   2   1    9949     240   1
   2   2   1    6288     117   1
  -3  -2   3  123450    1834  -3
   3   2   1  123450    1834   1
   4   2   1   34642     550   1
   5   2   1   32724     530   1
   6   2   1   14764     325   1
   7   2   1  148861    3163   1
   8   2   1    3203     113   1
   9   2   1    8107     197   1
  10   2   1     819      77   1
  11   2   1     -23      58   1
  12   2   1   44933     767   1
 -13  -2  10   31647     742  -3
  13   2   1   31647     742   1
  14   2   1    3112     198   1
  15   2   1   11763     291   1
 -16  -2  12   48167     842  -3
  16   2   1   48167     842   1
  17   2   1   10764     285   1
  18   2   1      44      79   1
 -19  -2  14    5996     225  -3
  19   2   1    5996     225   1
  20   2   1    1354     119   1
  21   2   1    3653     213   1
 -22  -2  16    4732     197  -3
  22   2   1    4732     197   1
  23   2   1    1636     132   1
  24   2   1    1670     188   1
 -25   3   1     144     124   1
 -24   3   1    2238     208   1
 -23   3   1    1545     132   1
  22  -3 -14     546     101  -3
 -22   3   1     546     101   1
 -21   3   1    4768     194   1
 -20   3   1   28940     573   1
  19  -3 -12   57307     990  -3
 -19   3   1   57307     990   1
 -18   3   1   45825     817   1
 -17   3   1    5974     207   1
  16  -3 -10    3443     185  -3
 -16   3   1    3443     185   1
 -15   3   1     861      95   1
 -14   3   1    3471     173   1
  13  -3  -8    3700     147  -3
 -13   3   1    3700     147   1
 -12   3   1   35111     718   1
 -11   3   1   22569     426   1
 -10   3   1   75476    1462   1
  -9   3   1   61697     983   1
  -8   3   1   63879    1006   1
  -7   3   1   10751     219   1
  -6   3   1      27      42   1
  -5   3   1    2643      78   1
  -4   3   1      91      27   1
   3  -3  -1   30002    1473  -3
  -3   3   1   30002    1473   1
  -2   3   1     953      60   1
   1   3   1  146451    5272   1
   2   3   1   15754     432   1
  -3  -3   3   59633    1837  -3
   3   3   1   59633    1837   1
   4   3   1    1834      62   1
   5   3   1    7715     163   1
   6   3   1    5935     141   1
   7   3   1   13083     274   1
   8   3   1    1130      75   1
   9   3   1   59131    1357   1
  10   3   1  221540    3563   1
  11   3   1  210040    3669   1
  12   3   1  114437    1784   1
 -13  -3  10    5843     189  -3
  13   3   1    5843     189   1
  14   3   1     176      73   1
  15   3   1    4637     173   1
 -16  -3  12   10841     329  -3
  16   3   1   10841     329   1
  17   3   1     498      92   1
  18   3   1    3331     161   1
 -19  -3  14    4175     257  -3
  19   3   1    4175     257   1
  20   3   1   64235    1099   1
  21   3   1   19297     520   1
 -22  -3  16    4424     284  -3
  22   3   1    4424     284   1
  23   3   1     932     146   1
  24   3   1     333     127   1
 -25   4   1     494     319   1
 -24   4   1    9663     767   1
 -23   4   1     552     154   1
  22  -4 -14    3243     246  -3
 -22   4   1    3243     246   1
 -21   4   1    3988     186   1
 -20   4   1    7888     254   1
  19  -4 -12    5537     295  -3
 -19   4   1    5537     295   1
 -18   4   1    2422     140   1
 -17   4   1      -4      76   1
  16  -4 -10     555      88  -3
 -16   4   1     555      88   1
 -15   4   1   32316     602   1
 -14   4   1     134      80   1
  13  -4  -8   12918     300  -3
 -13   4   1   12918     300   1
 -12   4   1    5588     176   1
 -11   4   1   15039     316   1
 -10   4   1   13861     574   1
  -9   4   1   30866     529   1
  -8   4   1    4488     129   1
  -7   4   1    4364     115   1
  -6   4   1    1735      96   1
  -5   4   1    4661     166   1
  -4   4   1     287      53   1
  -3  -4   3   39540    1000  -3
   3   4   1   39540    1000   1
   4   4   1     791      76   1
   5   4   1   11075     315   1
   6   4   1    1316      52   1
   7   4   1   25042     453   1
   8   4   1     409      58   1
   9   4   1   63633    1088   1
  10   4   1    3186     260   1
  11   4   1   35534     688   1
  12   4   1   10027     251   1
 -13  -4  10   11415     653  -3
  13   4   1   11415     653   1
  14   4   1    1712     115   1
  15   4   1    2720     140   1
 -16  -4  12      37     114  -3
  16   4   1      37     114   1
  17   4   1    1784     127   1
  18   4   1   18048     413   1
 -19  -4  14    2492     147  -3
  19   4   1    2492     147   1
  20   4   1   50528     905   1
  21   4   1   19150     611   1
 -22  -4  16   28180     717  -3
  22   4   1   28180     717   1
  23   4   1   14948     690   1
  24   4   1     -28     292   1
 -21   5   1     126     157   1
 -20   5   1     198     134   1
  19  -5 -12    1503     186  -3
 -19   5   1    1503     186   1
 -18   5   1    1145     166   1
 -17   5   1     -92      92   1
  16  -5 -10    3089     178  -3
 -16   5   1    3089     178   1
 -15   5   1    2975     151   1
 -14   5   1    1119     102   1
  13  -5  -8    1604     158  -3
 -13   5   1    1604     158   1
 -12   5   1    3479     158   1
 -11   5   1   10767     241   1
 -10   5   1     654      64   1
  -9   5   1      97      87   1
  -8   5   1      91      81   1
  -7   5   1   11244     321   1
  -6   5   1   18852     751   1
   5   5   1   25696     585   1
   6   5   1    2904     256   1
   7   5   1    3796     175   1
   8   5   1    6744     256   1
   9   5   1    1397     129   1
  10   5   1     964     127   1
  11   5   1    3700     134   1
  12   5   1      -9      79   1
 -13  -5  10     214     104  -3
  13   5   1     214     104   1
  14   5   1    1372     123   1
  15   5   1    8156     281   1
 -16  -5  12     955     122  -3
  16   5   1     955     122   1
  17   5   1    5279     293   1
  18   5   1     774     149   1
 -19  -5  14    4297     373  -3
  19   5   1    4297     373   1
  20   5   1    -121     121   1
  21   5   1    6264     739   1
 -25   0   2    4206     273   1
 -24   0   2     383     136   1
 -23   0   2    2713     227   1
 -22   0   2   13346     479   1
 -21   0   2    5730     303   1
 -20   0   2     111     121   1
 -19   0   2   30524     837   1
 -18   0   2    2071     190   1
 -17   0   2    2139     192   1
 -15   0   2    2103     185   1
 -14   0   2    2673     192   1
 -13   0   2   68192    1574   1
 -12   0   2   31939     808   1
 -11   0   2     685     157   1
 -10   0   2  234579    5794   1
  -9   0   2    2419     161   1
  -8   0   2  129459    2775   1
  -7   0   2      84      82   1
  -6   0   2   12383     339   1
  -5   0   2  103026    2195   1
  -4   0   2  259371    5408   1
   3   0   0  154497    3235  -3
  -3   0   2  154497    3235   1
  -2   0   2  291798    6057   1
  -1   0   2   36012     774   1
   0   0   2  641096   13264  -3
   0   0   2  641096   13264   1
   1   0   2  292700    6080   1
   2   0   2  208707    4354   1
  -3   0   4  348494    7253  -3
   3   0   2  348494    7253   1
   4   0   2    1594     103   1
   5   0   2    2863     138   1
   6   0   2    9398     288   1
   7   0   2   21349     775   1
   8   0   2   33295    1141   1
   9   0   2  268721    5867   1
  10   0   2     302      96   1
  11   0   2    8899     319   1
  12   0   2   86091    1938   1
  13   0   2    1752     152   1
  14   0   2   10555     375   1
  15   0   2    2547     192   1
  16   0   2    3544     222   1
  17   0   2     -66     110   1
  18   0   2   55335    1529   1
  19   0   2    1698     183   1
  20   0   2    4352     301   1
  21   0   2   32393    1019   1
  22   0   2     391     133   1
  23   0   2    1030     269   1
  24   0   2    1283     176   1
 -25   1   2    3082     168   1
 -24   1   2   15844     384   1
 -23   1   2    7532     252   1
  22  -1 -13    4302     211  -3
 -22   1   2    4302     211   1
 -21   1   2    2951     222   1
 -20   1   2     281      91   1
  19  -1 -11    6267     224  -3
 -19   1   2    6267     224   1
 -18   1   2    6862     223   1
 -17   1   2    5455     194   1
  16  -1  -9   66636    3767  -3
 -16   1   2   66636    3767   1
 -15   1   2   77132    1195   1
 -14   1   2   16679     358   1
  13  -1  -7   24721     472  -3
 -13   1   2   24721     472   1
 -12   1   2   73058    1171   1
 -11   1   2    3592     171   1
 -10   1   2    3773     150   1
  -9   1   2   71050    1588   1
  -8   1   2   30894     660   1
  -7   1   2     732      72   1
  -6   1   2    4860     125   1
  -5   1   2    9726     192   1
  -4   1   2 1026326   15025   1
   3  -1   0  841496   12315  -3
  -3   1   2  841496   12315   1
  -2   1   2     397      40   1
  -1   1   2   44291     667   1
   0  -1   2  824392   12053  -3
   0   1   2  824392   12053   1
   1   1   2   19560     311   1
   2   1   2   70344    1059   1
  -3  -1   4 1001094   17904  -3
   3   1   2 1001094   17904   1
   4   1   2   87139    1322   1
   5   1   2   36128     587   1
   6   1   2   31030     518   1
   7   1   2    4170     181   1
   8   1   2   36870     716   1
   9   1   2   47054     777   1
  10   1   2     375      75   1
  11   1   2   21040     407   1
  12   1   2   66662    1089   1
 -13  -1  11   15760     346  -3
  13   1   2   15760     346   1
  14   1   2   13294     437   1
  15   1   2    1242     152   1
 -16  -1  13     183      79  -3
  16   1   2     183      79   1
  17   1   2    9929     272   1
  18   1   2   27395     544   1
 -19  -1  15   21552     499  -3
  19   1   2   21552     499   1
  20   1   2     632     113   1
  21   1   2    5563     211   1
 -22  -1  17    1715     132  -3
  22   1   2    1715     132   1
  23   1   2   11596     323   1
  24   1   2   14107     826   1
 -25   2   2    9449     486   1
 -24   2   2     233      91   1
 -23   2   2   27544     562   1
  22  -2 -13    1080     161  -3
 -22   2   2    1080     161   1
 -21   2   2    1187     114   1
 -20   2   2   21596     461   1
  19  -2 -11    8353     253  -3
 -19   2   2    8353     253   1
 -18   2   2    2254     132   1
 -17   2   2    1090     106   1
  16  -2  -9   31392     684  -3
 -16   2   2   31392     684   1
 -15   2   2    1927     170   1
 -14   2   2  111190    1747   1
  13  -2  -7   12006     281  -3
 -13   2   2   12006     281   1
 -12   2   2    8016     214   1
 -11   2   2   15975     326   1
 -10   2   2   19615     374   1
  -9   2   2     797     128   1
  -8   2   2   10765     316   1
  -7   2   2  125147    1892   1
  -6   2   2   16906     303   1
  -5   2   2    5227     124   1
  -4   2   2   74851    1132   1
   3  -2   0   80809    1210  -3
  -3   2   2   80809    1210   1
  -2   2   2  107651    1597   1
  -1   2   2   36696     556   1
   0  -2   2  103709    2416  -3
   0   2   2  103709    2416   1
   1   2   2   24671     395   1
   2   2   2   90109    1346   1
  -3  -2   4    1501     112  -3
   3   2   2    1501     112   1
   4   2   2   59850     923   1
   5   2   2   73469    1130   1
   6   2   2   65180    1019   1
   7   2   2    6624     165   1
   8   2   2    3494     180   1
   9   2   2   10213     232   1
  10   2   2     579      72   1
  11   2   2   43474     743   1
  12   2   2     134      67   1
 -13  -2  11  180681    2762  -3
  13   2   2  180681    2762   1
  14   2   2   21038     430   1
  15   2   2   19414     582   1
 -16  -2  13   62257    1051  -3
  16   2   2   62257    1051   1
  17   2   2   16524     375   1
  18   2   2    4173     187   1
 -19  -2  15    1239     115  -3
  19   2   2    1239     115   1
  20   2   2     849     109   1
  21   2   2    5262     207   1
 -22  -2  17   15472     382  -3
  22   2   2   15472     382   1
  23   2   2      13      91   1
  24   2   2     805     155   1
 -25   3   2    8558     507   1
 -24   3   2    1195     257   1
 -23   3   2    1086     125   1
  22  -3 -13    9836     289  -3
 -22   3   2    9836     289   1
 -21   3   2   50655     902   1
 -20   3   2   30384     847   1
  19  -3 -11   22428     475  -3
 -19   3   2   22428     475   1
 -18   3   2    9919     276   1
 -17   3   2   17370     448   1
  16  -3  -9    3498     157  -3
 -16   3   2    3498     157   1
 -15   3   2    4910     178   1
 -14   3   2   34252     620   1
  13  -3  -7  153142    2354  -3
 -13   3   2  153142    2354   1
 -12   3   2   62582    1095   1
 -11   3   2   43267     730   1
 -10   3   2    6132     173   1
  -9   3   2   27022     476   1
  -8   3   2     420      61   1
  -7   3   2    1638      80   1
  -6   3   2   14893     315   1
  -5   3   2   28361     459   1
  -4   3   2   58915     896   1
   3  -3   0   38640     728  -3
  -3   3   2   38640     728   1
  -2   3   2   42248     801   1
  -1   3   2   76633    2436   1
   0  -3   2    6073     155  -3
   0   3   2    6073     155   1
   1   3   2   41753     906   1
   2   3   2    8226     233   1
  -3  -3   4   79687    1201  -3
   3   3   2   79687    1201   1
   4   3   2   20986     435   1
   5   3   2   32473     567   1
   6   3   2    3668     152   1
   7   3   2   40296     738   1
   8   3   2     240      66   1
   9   3   2   26067     503   1
  10   3   2   12778     379   1
  11   3   2   11496     268   1
  12   3   2   21336     422   1
 -13  -3  11   65018    2723  -3
  13   3   2   65018    2723   1
  14   3   2    2642     135   1
  15   3   2    4444     259   1
 -16  -3  13   43330     777  -3
  16   3   2   43330     777   1
  17   3   2    2865     149   1
  18   3   2   21046     455   1
 -19  -3  15   12046     317  -3
  19   3   2   12046     317   1
  20   3   2     153      88   1
  21   3   2    7035     239   1
 -22  -3  17    1367     119  -3
  22   3   2    1367     119   1
  23   3   2      28     117   1
  24   3   2    8514     381   1
 -25   4   2     292     198   1
 -24   4   2    6992     410   1
 -23   4   2     806     122   1
  22  -4 -13   15656     391  -3
 -22   4   2   15656     391   1
 -21   4   2   13380     349   1
 -20   4   2    2399     145   1
  19  -4 -11    3531     174  -3
 -19   4   2    3531     174   1
 -18   4   2      80      82   1
 -17   4   2    3573     177   1
  16  -4  -9    1452     129  -3
 -16   4   2    1452     129   1
 -15   4   2    2580     133   1
 -14   4   2    1081     140   1
  13  -4  -7   18263     378  -3
 -13   4   2   18263     378   1
 -12   4   2   27543     506   1
 -11   4   2    1598     100   1
 -10   4   2   37421    1404   1
  -9   4   2     194      84   1
  -8   4   2    9075     224   1
  -7   4   2   18144     319   1
  -6   4   2    5849     190   1
  -5   4   2     347     101   1
  -4   4   2    6001     236   1
   2   4   2    5505     156   1
  -3  -4   4   36037    1683  -3
   3   4   2   36037    1683   1
   4   4   2   18640     507   1
   5   4   2      85      65   1
   6   4   2     192      62   1
   7   4   2   25522     460   1
   8   4   2   25940     456   1
   9   4   2    5180     155   1
  10   4   2     407      90   1
  11   4   2   13360     298   1
  12   4   2   35780     639   1
 -13  -4  11   11720     521  -3
  13   4   2   11720     521   1
  14   4   2    3381     149   1
  15   4   2    7774     234   1
 -16  -4  13    6893     240  -3
  16   4   2    6893     240   1
  17   4   2     608      97   1
  18   4   2    5951     274   1
 -19  -4  15    4327     188  -3
  19   4   2    4327     188   1
  20   4   2    5759     219   1
  21   4   2   31201     675   1
 -22  -4  17    7176     363  -3
  22   4   2    7176     363   1
  23   4   2     324     222   1
  24   4   2     -68     224   1
  22  -5 -13    2442     324  -3
 -22   5   2    2442     324   1
 -21   5   2     -30     166   1
 -20   5   2     612     152   1
  19  -5 -11    5806     387  -3
 -19   5   2    5806     387   1
 -18   5   2     -68     118   1
 -17   5   2     124     101   1
  16  -5  -9   13877     391  -3
 -16   5   2   13877     391   1
 -15   5   2   11240     289   1
 -14   5   2    1368     152   1
  13  -5  -7     658      86  -3
 -13   5   2     658      86   1
 -12   5   2    1963     109   1
 -11   5   2     318      64   1
 -10   5   2      15      56   1
  -9   5   2   18320     500   1
  -8   5   2      97      78   1
  -7   5   2    1604     142   1
  -6   5   2   46530    1471   1
   4   5   2   45446    1143   1
   5   5   2   70329    1527   1
   6   5   2   47250    2362   1
   8   5   2    1645     134   1
   9   5   2    3992     131   1
  10   5   2    4272     310   1
  11   5   2     411      71   1
  12   5   2   31369     665   1
 -13  -5  11     235      88  -3
  13   5   2     235      88   1
  14   5   2     996     113   1
  15   5   2    3471     253   1
 -16  -5  13    1344     158  -3
  16   5   2    1344     158   1
  17   5   2     832     180   1
  18   5   2     653     176   1
 -19  -5  15   13356     775  -3
  19   5   2   13356     775   1
  20   5   2    1887     285   1
 -25   1   3    2992     259   1
 -24   1   3    1018     116   1
 -23   1   3    2641     154   1
  22  -1 -12    1915     162  -3
 -22   1   3    1915     162   1
 -21   1   3    4884     197   1
 -20   1   3   27397     547   1
  19  -1 -10    2020     144  -3
 -19   1   3    2020     144   1
 -18   1   3      93      95   1
 -17   1   3    5298     199   1
  16  -1  -8  122940    4314  -3
 -16   1   3  122940    4314   1
 -15   1   3    3118     149   1
 -14   1   3   47241     809   1
  13  -1  -6    8438     228  -3
 -13   1   3    8438     228   1
 -12   1   3   61880    1008   1
 -11   1   3   16569     336   1
 -10   1   3    3488     141   1
  -9   1   3  172488    3681   1
  -8   1   3    1401     103   1
  -7   1   3    4396     125   1
  -6   1   3   80032    1225   1
  -5   1   3  145133    2169   1
  -4   1   3   46001     715   1
   3  -1   1 1970345   32466  -3
  -3   1   3 1970345   32466   1
  -2   1   3    5169     226   1
  -1   1   3  314349    4618   1
   0  -1   3 1771772   31433  -3
   0   1   3 1771772   31433   1
   1   1   3  242872    3581   1
   2   1   3  647329    9486   1
  -3  -1   5  259636    5280  -3
   3   1   3  259636    5280   1
   4   1   3    4827     176   1
   5   1   3     258      55   1
   6   1   3   42589     695   1
   7   1   3     240      93   1
   8   1   3  286652    4275   1
   9   1   3   57599     939   1
  10   1   3   53254     882   1
  11   1   3   49015     826   1
  12   1   3    5666     185   1
 -13  -1  12   39186     697  -3
  13   1   3   39186     697   1
  14   1   3   29342     641   1
  15   1   3   44662     787   1
 -16  -1  14   19364     415  -3
  16   1   3   19364     415   1
  17   1   3   40821     741   1
  18   1   3     -87      87   1
 -19  -1  16    2745     216  -3
  19   1   3    2745     216   1
  20   1   3    2931     225   1
  21   1   3      22      88   1
 -22  -1  18    3387     301  -3
  22   1   3    3387     301   1
  23   1   3     348     106   1
  24   1   3     424     178   1
 -25   2   3     -17     185   1
 -24   2   3    1093     164   1
 -23   2   3    8752     273   1
  22  -2 -12    7571     387  -3
 -22   2   3    7571     387   1
 -21   2   3    8426     319   1
 -20   2   3     543      99   1
  19  -2 -10   16506     438  -3
 -19   2   3   16506     438   1
 -18   2   3     815     107   1
 -17   2   3     862     135   1
  16  -2  -8    8572     248  -3
 -16   2   3    8572     248   1
 -15   2   3   29722     656   1
 -14   2   3  318766    4777   1
  13  -2  -6   22732     444  -3
 -13   2   3   22732     444   1
 -12   2   3    1979     115   1
 -11   2   3     126      68   1
 -10   2   3    1034      84   1
  -9   2   3    3083     173   1
  -8   2   3    3259     166   1
  -7   2   3   13784     267   1
  -6   2   3   26731     449   1
  -5   2   3  283680    4192   1
  -4   2   3   10191     193   1
   3  -2   1   84335    1840  -3
  -3   2   3   84335    1840   1
  -2   2   3    8390     154   1
  -1   2   3   28409     448   1
   0  -2   3   13666     231  -3
   0   2   3   13666     231   1
   1   2   3    7427     145   1
   2   2   3  106601    1598   1
  -3  -2   5   67127    1141  -3
   3   2   3   67127    1141   1
   4   2   3   24321     411   1
   5   2   3     121      50   1
   6   2   3  169101    3585   1
   7   2   3    3648     123   1
   8   2   3    3049     118   1
   9   2   3       3      58   1
  10   2   3   15818     329   1
  11   2   3   31611     571   1
  12   2   3   77778    1256   1
 -13  -2  12   51362    1009  -3
  13   2   3   51362    1009   1
  14   2   3   28163     538   1
  15   2   3   68944    1145   1
 -16  -2  14   22062     458  -3
  16   2   3   22062     458   1
  17   2   3   17027     384   1
  18   2   3    3526     163   1
 -19  -2  16    9924     411  -3
  19   2   3    9924     411   1
  20   2   3     -94     137   1
  21   2   3    2453     155   1
 -22  -2  18   24347     534  -3
  22   2   3   24347     534   1
  23   2   3   25922     898   1
  24   2   3    4873     359   1
 -25   3   3    4940     299   1
 -24   3   3     -40      86   1
 -23   3   3    8235     322   1
  22  -3 -12    5647     451  -3
 -22   3   3    5647     451   1
 -21   3   3    -143     143   1
 -20   3   3     322     110   1
  19  -3 -10   23149     489  -3
 -19   3   3   23149     489   1
 -18   3   3   70493    1178   1
 -17   3   3    2144     138   1
  16  -3  -8   13894     330  -3
 -16   3   3   13894     330   1
 -15   3   3    1084     102   1
 -14   3   3   32726     599   1
  13  -3  -6   40725     762  -3
 -13   3   3   40725     762   1
 -12   3   3  205546    3110   1
 -11   3   3    3288     132   1
 -10   3   3   10909     332   1
  -9   3   3   13665     282   1
  -8   3   3   10096     282   1
  -7   3   3     867      66   1
  -6   3   3   22882     389   1
  -5   3   3     473      50   1
  -4   3   3   12761     225   1
   3  -3   1  194382    2870  -3
  -3   3   3  194382    2870   1
  -2   3   3   14351     286   1
  -1   3   3   64727    1379   1
   0  -3   3   55064    1661  -3
   0   3   3   55064    1661   1
   1   3   3     192      87   1
   2   3   3   23625     378   1
  -3  -3   5     206      36  -3
   3   3   3     206      36   1
   4   3   3      -7      42   1
   5   3   3      -5      45   1
   6   3   3    6669     165   1
   7   3   3    3792     127   1
   8   3   3  129758    2530   1
   9   3   3    3706     136   1
  10   3   3   74086    1374   1
  11   3   3    3132     140   1
  12   3   3    1526     136   1
 -13  -3  12    4809     195  -3
  13   3   3    4809     195   1
  14   3   3    6686     232   1
  15   3   3    5153     270   1
 -16  -3  14   11527     427  -3
  16   3   3   11527     427   1
  17   3   3   61895    1058   1
  18   3   3    1666     146   1
 -19  -3  16   96775    1578  -3
  19   3   3   96775    1578   1
  20   3   3    -131     131   1
  21   3   3    3690     196   1
 -22  -3  18    2882     161  -3
  22   3   3    2882     161   1
  23   3   3    -127     127   1
 -25   4   3     915     225   1
 -24   4   3    5133     357   1
 -23   4   3   12756     385   1
  22  -4 -12    1180     153  -3
 -22   4   3    1180     153   1
 -21   4   3     461      99   1
 -20   4   3    8195     258   1
  19  -4 -10     103     104  -3
 -19   4   3     103     104   1
 -18   4   3    1632     126   1
 -17   4   3    1637     170   1
  16  -4  -8     189      79  -3
 -16   4   3     189      79   1
 -15   4   3   29143     556   1
 -14   4   3     652     135   1
  13  -4  -6    2395     192  -3
 -13   4   3    2395     192   1
 -12   4   3    4567     162   1
 -11   4   3   29978     536   1
 -10   4   3   38914     716   1
  -9   4   3    3074     127   1
  -8   4   3   32491     851   1
  -7   4   3   19919     466   1
  -6   4   3   14186     300   1
  -5   4   3   25801     647   1
  -4   4   3   25967     626   1
   0  -4   3   30889    1333  -3
   0   4   3   30889    1333   1
   1   4   3   22545     855   1
   2   4   3    4223     282   1
  -3  -4   5    4049     348  -3
   3   4   3    4049     348   1
   4   4   3    4664     201   1
   5   4   3   24041     432   1
   6   4   3   37543     611   1
   7   4   3   26481     460   1
   8   4   3   39976     670   1
   9   4   3     282      86   1
  10   4   3     -87      87   1
  11   4   3   36867     651   1
  12   4   3   23305     629   1
 -13  -4  12     -89      89  -3
  13   4   3     -89      89   1
  14   4   3     540      85   1
  15   4   3     120      83   1
 -16  -4  14    2306     159  -3
  16   4   3    2306     159   1
  17   4   3    1564     123   1
  18   4   3     780     116   1
 -19  -4  16    1635     129  -3
  19   4   3    1635     129   1
  20   4   3    1559     136   1
  21   4   3     595     112   1
 -22  -4  18    3681     305  -3
  22   4   3    3681     305   1
  23   4   3     181     215   1
  22  -5 -12     -70     157  -3
 -22   5   3     -70     157   1
 -21   5   3    2792     340   1
 -20   5   3    1684     201   1
  19  -5 -10    3214     599  -3
 -19   5   3    3214     599   1
 -18   5   3     281     142   1
 -17   5   3    1294     139   1
  16  -5  -8   17093     543  -3
 -16   5   3   17093     543   1
 -15   5   3    5754     197   1
 -14   5   3    4114     353   1
  13  -5  -6    4109     157  -3
 -13   5   3    4109     157   1
 -12   5   3    1981     127   1
 -11   5   3     155      69   1
 -10   5   3     685      80   1
  -9   5   3    -134     134   1
  -8   5   3    8395     270   1
  -7   5   3    1937     181   1
  -6   5   3   37347    1190   1
   4   5   3     381     181   1
   5   5   3   11020     343   1
   6   5   3     197     121   1
   7   5   3    1560     134   1
   8   5   3    6419     269   1
   9   5   3    6083     164   1
  10   5   3    1000      86   1
  11   5   3    1445     144   1
  12   5   3    -103     103   1
 -13  -5  12     -90      90  -3
  13   5   3     -90      90   1
  14   5   3    4569     265   1
  15   5   3    1015     126   1
 -16  -5  14   23190     702  -3
  16   5   3   23190     702   1
  17   5   3     414     134   1
  18   5   3    1407     177   1
 -19  -5  16   39157    1251  -3
  19   5   3   39157    1251   1
  20   5   3    1658     266   1
 -25   0   4    4367     273   1
 -24   0   4    1152     224   1
 -23   0   4    2413     241   1
 -22   0   4    3789     372   1
 -21   0   4    6909     334   1
 -20   0   4    1415     174   1
 -19   0   4     166     128   1
 -18   0   4    8254     351   1
 -17   0   4    3128     218   1
 -15   0   4    3520     226   1
 -14   0   4    2341     173   1
 -13   0   4    3345     251   1
 -12   0   4  190952    5789   1
 -11   0   4   89788    2300   1
 -10   0   4     512     103   1
  -9   0   4   39394     927   1
  -8   0   4     862      99   1
  -7   0   4  232580    4901   1
  -6   0   4   25059     608   1
  -5   0   4  547994   11385   1
  -4   0   4    9597     267   1
   3   0   2 1271989   26324  -3
  -3   0   4 1271989   26324   1
  -2   0   4  427213    8877   1
  -1   0   4  754507   15628   1
   0   0   4 2655254   63404  -3
   0   0   4 2655254   63404   1
   1   0   4   18179     437   1
   2   0   4  560739   11647   1
  -3   0   6   21310     520  -3
   3   0   4   21310     520   1
   4   0   4  151201    3216   1
   5   0   4      84      82   1
   7   0   4   13629     475   1
   8   0   4  162109    3486   1
   9   0   4  177486    3812   1
  10   0   4   46993    1122   1
  11   0   4    9063     333   1
  12   0   4     479     111   1
  13   0   4     111      99   1
  14   0   4    5867     309   1
  15   0   4     366     129   1
  16   0   4     233     113   1
  17   0   4     110     113   1
  18   0   4      51     110   1
  19   0   4   28479     799   1
  20   0   4   33899     921   1
  21   0   4    6306     319   1
  22   0   4    4742     281   1
  23   0   4    -121     121   1
 -26   1   4     409     152   1
 -25   1   4    1765     229   1
 -24   1   4     200      91   1
 -23   1   4   14719     367   1
  22  -1 -11    4639     270  -3
 -22   1   4    4639     270   1
 -21   1   4     882     114   1
 -20   1   4    6076     219   1
  19  -1  -9   64640    1092  -3
 -19   1   4   64640    1092   1
 -18   1   4  145632    2273   1
 -17   1   4    9741     267   1
  16  -1  -7   15868     487  -3
 -16   1   4   15868     487   1
 -15   1   4      20      75   1
 -14   1   4   41401     723   1
  13  -1  -5   55789     926  -3
 -13   1   4   55789     926   1
 -12   1   4   61682    1006   1
 -11   1   4  109276    1692   1
 -10   1   4  130224    1994   1
  -9   1   4    9069     342   1
  -8   1   4   27611     552   1
  -7   1   4    1513      81   1
  -6   1   4    2487      94   1
  -5   1   4  533065    7837   1
  -4   1   4  769794   11286   1
   3  -1   2 2127774   31064  -3
  -3   1   4 2127774   31064   1
  -2   1   4   34820     549   1
  -1   1   4  258301    3809   1
   0  -1   4  879985   12887  -3
   0   1   4  879985   12887   1
   1   1   4 1390017   21792   1
   2   1   4  514033    7552   1
  -3  -1   6    1515     168  -3
   3   1   4    1515     168   1
   4   1   4   30643     511   1
   5   1   4    1237      74   1
   6   1   4  134573    2358   1
   7   1   4    1123      82   1
   8   1   4   65707    1054   1
   9   1   4   23922     447   1
  10   1   4   92986    1465   1
  11   1   4   35664     631   1
  12   1   4    4044     154   1
 -13  -1  13   13739     525  -3
  13   1   4   13739     525   1
  14   1   4   18617     563   1
  15   1   4   34317     634   1
 -16  -1  15   78018    1283  -3
  16   1   4   78018    1283   1
  17   1   4   37043     682   1
  18   1   4    7201     233   1
 -19  -1  17    9910     396  -3
  19   1   4    9910     396   1
  20   1   4    8378     260   1
  21   1   4     186      90   1
 -22  -1  19    4463     234  -3
  22   1   4    4463     234   1
  23   1   4    6412     237   1
 -25   2   4   23677     821   1
 -24   2   4    1395     129   1
 -23   2   4    3020     165   1
  22  -2 -11    2765     373  -3
 -22   2   4    2765     373   1
 -21   2   4     130     124   1
 -20   2   4      46      86   1
  19  -2  -9    4195     225  -3
 -19   2   4    4195     225   1
 -18   2   4     -60      81   1
 -17   2   4   99997    1600   1
  16  -2  -7   48843     845  -3
 -16   2   4   48843     845   1
 -15   2   4   56879     958   1
 -14   2   4  178110    2724   1
  13  -2  -5   13868     308  -3
 -13   2   4   13868     308   1
 -12   2   4   18712     375   1
 -11   2   4      98      63   1
 -10   2   4     146      62   1
  -9   2   4    1096     118   1
  -8   2   4  144005    3075   1
  -7   2   4   83357    1284   1
  -6   2   4   66923    1038   1
  -5   2   4  137794    2476   1
  -4   2   4    7833     164   1
   3  -2   2   10629     199  -3
  -3   2   4   10629     199   1
  -2   2   4     343      46   1
  -1   2   4   26771     428   1
   0  -2   4      74      38  -3
   0   2   4      74      38   1
   1   2   4   20593     343   1
   2   2   4     662      52   1
  -3  -2   6  760496   11155  -3
   3   2   4  760496   11155   1
   4   2   4   91854    1405   1
   5   2   4    8546     260   1
   6   2   4   13032     263   1
   7   2   4     174      84   1
   8   2   4     937      77   1
   9   2   4      54      63   1
  10   2   4     -48      62   1
  11   2   4   25381     481   1
  12   2   4  410930    6125   1
 -13  -2  13    1602     110  -3
  13   2   4    1602     110   1
  14   2   4   51639    1258   1
  15   2   4   25308     504   1
 -16  -2  15   29622     573  -3
  16   2   4   29622     573   1
  17   2   4   10205     281   1
  18   2   4    4885     191   1
 -19  -2  17    1279     120  -3
  19   2   4    1279     120   1
  20   2   4     189      89   1
  21   2   4     149      91   1
 -22  -2  19     504     126  -3
  22   2   4     504     126   1
  23   2   4    4823     401   1
 -25   3   4    3370     256   1
 -24   3   4     182      92   1
 -23   3   4    8865     392   1
  22  -3 -11   23042     699  -3
 -22   3   4   23042     699   1
 -21   3   4    1272     119   1
 -20   3   4      35      87   1
  19  -3  -9   61814    1057  -3
 -19   3   4   61814    1057   1
 -18   3   4    1225     114   1
 -17   3   4    1345     112   1
  16  -3  -7    1797     123  -3
 -16   3   4    1797     123   1
 -15   3   4    2250     166   1
 -14   3   4    3140     143   1
  13  -3  -5   52289    1018  -3
 -13   3   4   52289    1018   1
 -12   3   4     989      92   1
 -11   3   4   10022     240   1
 -10   3   4   37973     649   1
  -9   3   4    7225     186   1
  -8   3   4      30      76   1
  -7   3   4     950      73   1
  -6   3   4    6724     159   1
  -5   3   4     391      48   1
  -4   3   4    1589      66   1
   3  -3   2   12396     442  -3
  -3   3   4   12396     442   1
  -2   3   4   12888     222   1
  -1   3   4   28297     490   1
   0  -3   4    2116      61  -3
   0   3   4    2116      61   1
   1   3   4   14163     243   1
   2   3   4    2363      78   1
  -3  -3   6   13539     249  -3
   3   3   4   13539     249   1
   4   3   4    3397     106   1
   5   3   4     132      55   1
   6   3   4     737      64   1
   7   3   4   40638     681   1
   8   3   4    5785     167   1
   9   3   4     384      79   1
  10   3   4   40144     693   1
  11   3   4   21956     451   1
  12   3   4    9043     336   1
 -13  -3  13    6807     244  -3
  13   3   4    6807     244   1
  14   3   4    5735     207   1
  15   3   4    5744     202   1
 -16  -3  15    6717     219  -3
  16   3   4    6717     219   1
  17   3   4   61412    1049   1
  18   3   4   10810     338   1
 -19  -3  17    2990     159  -3
  19   3   4    2990     159   1
  20   3   4    1489     129   1
  21   3   4      38      85   1
 -22  -3  19    7172     347  -3
  22   3   4    7172     347   1
  23   3   4     560     144   1
 -25   4   4      42     292   1
 -24   4   4    4856     304   1
 -23   4   4    7891     326   1
  22  -4 -11    1709     192  -3
 -22   4   4    1709     192   1
 -21   4   4    2613     176   1
 -20   4   4     250      92   1
  19  -4  -9   10157     335  -3
 -19   4   4   10157     335   1
 -18   4   4   17845     408   1
 -17   4   4   12459     514   1
  16  -4  -7    4974     188  -3
 -16   4   4    4974     188   1
 -15   4   4    1061     102   1
 -14   4   4    3384     149   1
  13  -4  -5   23812     465  -3
 -13   4   4   23812     465   1
 -12   4   4   29952     617   1
 -11   4   4   93113    1608   1
 -10   4   4   33912     584   1
  -9   4   4   31690     542   1
  -8   4   4   14632     385   1
  -7   4   4    2703      95   1
  -6   4   4    2587      85   1
  -5   4   4   36142     566   1
  -4   4   4      67      27   1
   3  -4   2  114484    3409  -3
  -3   4   4  114484    3409   1
  -2   4   4    4129     222   1
  -1   4   4    2011      99   1
   0  -4   4   65965    1409  -3
   0   4   4   65965    1409   1
   1   4   4    8483     337   1
   2   4   4   31672     733   1
  -3  -4   6   26738    1037  -3
   3   4   4   26738    1037   1
   4   4   4   15974     396   1
   5   4   4     862      68   1
   6   4   4   79325    1231   1
   7   4   4   33059     619   1
   8   4   4   92462    1442   1
   9   4   4   87214    1593   1
  10   4   4    2793     136   1
  11   4   4   30041     606   1
  12   4   4   43144     840   1
 -13  -4  13     935      99  -3
  13   4   4     935      99   1
  14   4   4     379      81   1
  15   4   4   18114     610   1
 -16  -4  15    1590     122  -3
  16   4   4    1590     122   1
  17   4   4     104     114   1
  18   4   4   24199     535   1
 -19  -4  17    3612     178  -3
  19   4   4    3612     178   1
  20   4   4    1325     122   1
  21   4   4   22274    1155   1
 -22  -4  19    6341     411  -3
  22   4   4    6341     411   1
  23   4   4     153     249   1
  22  -5 -11    1353     236  -3
 -22   5   4    1353     236   1
 -21   5   4     -23     130   1
 -20   5   4    2537     238   1
 -18   5   4   12690     427   1
 -17   5   4    2439     169   1
  16  -5  -7   95344    1773  -3
 -16   5   4   95344    1773   1
 -15   5   4      51      76   1
 -14   5   4    3124     142   1
  13  -5  -5     208      74  -3
 -13   5   4     208      74   1
 -12   5   4    1700     106   1
 -11   5   4    5583     159   1
 -10   5   4    1841      85   1
  -9   5   4     362      82   1
  -8   5   4    6701     239   1
  -7   5   4    1924     110   1
  -6   5   4    5754     273   1
   2   5   4   14201     471   1
  -3  -5   6   29999    1123  -3
   3   5   4   29999    1123   1
   4   5   4   58009    1955   1
   5   5   4    6035     225   1
   6   5   4   24932     582   1
   7   5   4     160      93   1
   8   5   4    4512     180   1
   9   5   4    3164     154   1
  10   5   4    8140     241   1
  11   5   4   12137     428   1
  12   5   4     112      79   1
 -13  -5  13   27746     694  -3
  13   5   4   27746     694   1
  14   5   4    6049     246   1
  15   5   4   17455     571   1
 -16  -5  15     861     152  -3
  16   5   4     861     152   1
  17   5   4    2942     228   1
  18   5   4    6372     365   1
 -19  -5  17    6593     389  -3
  19   5   4    6593     389   1
 -26   1   5     177     146   1
 -25   1   5    1809     138   1
 -24   1   5    6184     322   1
 -23   1   5     -57      97   1
  22  -1 -10     204     158  -3
 -22   1   5     204     158   1
 -21   1   5    2896     254   1
 -20   1   5   26243     531   1
  19  -1  -8   54700    1048  -3
 -19   1   5   54700    1048   1
 -18   1   5  144990    2264   1
 -17   1   5   49043     855   1
  16  -1  -6    5799     284  -3
 -16   1   5    5799     284   1
 -15   1   5   61811    1029   1
 -14   1   5    1753     114   1
  13  -1  -4   23238     491  -3
 -13   1   5   23238     491   1
 -12   1   5   14707     312   1
 -11   1   5    3823     142   1
 -10   1   5  153919    2339   1
  -9   1   5   89695    1491   1
  -8   1   5  120176    2593   1
  -7   1   5    4814     138   1
  -6   1   5  233350    3474   1
  -5   1   5   41669     668   1
  -4   1   5  492194    7241   1
   3  -1   3  449105    7063  -3
  -3   1   5  449105    7063   1
  -2   1   5  237816    3523   1
  -1   1   5  521357    7658   1
   0  -1   5  503830    7406  -3
   0   1   5  503830    7406   1
   1   1   5  651516    9569   1
   2   1   5   91284    1392   1
  -3  -1   7  227982    3393  -3
   3   1   5  227982    3393   1
   4   1   5   62987     990   1
   5   1   5  309880    6505   1
   6   1   5  327801    8091   1
   7   1   5    4622     148   1
   8   1   5    5796     168   1
   9   1   5     -54      63   1
  10   1   5   10686     258   1
  11   1   5    1006     100   1
  12   1   5   25270     488   1
 -13  -1  14    2373     132  -3
  13   1   5    2373     132   1
  14   1   5    1764     146   1
  15   1   5    1741     135   1
 -16  -1  16   19746     428  -3
  16   1   5   19746     428   1
  17   1   5     488     125   1
  18   1   5     450     100   1
 -19  -1  18   15553     528  -3
  19   1   5   15553     528   1
  20   1   5    3285     167   1
  21   1   5    5234     213   1
 -22  -1  20    1050     124  -3
  22   1   5    1050     124   1
  23   1   5    7400     381   1
 -26   2   5    3789     330   1
 -25   2   5    2308     176   1
 -24   2   5      95     102   1
 -23   2   5    1350     127   1
  22  -2 -10    1707     174  -3
 -22   2   5    1707     174   1
 -21   2   5    4056     260   1
 -20   2   5     178     100   1
  19  -2  -8   31299     682  -3
 -19   2   5   31299     682   1
 -18   2   5   68950    1157   1
 -17   2   5  101177    1619   1
  16  -2  -6  355495    5328  -3
 -16   2   5  355495    5328   1
 -15   2   5   61155    1022   1
 -14   2   5   38476     681   1
  13  -2  -4   23155     450  -3
 -13   2   5   23155     450   1
 -12   2   5    4282     153   1
 -11   2   5    1537      96   1
 -10   2   5   23282     431   1
  -9   2   5   85007    1882   1
  -8   2   5   36769     864   1
  -7   2   5 1080919   15855   1
  -6   2   5  581157    8551   1
  -5   2   5  241076    3580   1
  -4   2   5    9237     190   1
   3  -2   3   21823     466  -3
  -3   2   5   21823     466   1
  -2   2   5   12353     229   1
  -1   2   5   17259     300   1
   0  -2   5   25798     695  -3
   0   2   5   25798     695   1
   1   2   5     175      58   1
   2   2   5   37496     607   1
  -3  -2   7   19685     460  -3
   3   2   5   19685     460   1
   4   2   5   86364    2207   1
   5   2   5   30855     528   1
   6   2   5   29202     729   1
   7   2   5   25609     464   1
   8   2   5    5656     169   1
   9   2   5     452      77   1
  10   2   5     370      78   1
  11   2   5    1404     107   1
  12   2   5   54499    1299   1
 -13  -2  14  171575    2640  -3
  13   2   5  171575    2640   1
  14   2   5    3585     167   1
  15   2   5   80288    1319   1
 -16  -2  16   25526     516  -3
  16   2   5   25526     516   1
  17   2   5    9540     272   1
  18   2   5     -39     124   1
 -19  -2  18    5803     244  -3
  19   2   5    5803     244   1
  20   2   5    3786     181   1
  21   2   5   22243     489   1
 -22  -2  20    7211     328  -3
  22   2   5    7211     328   1
  23   2   5   16792     581   1
 -26   3   5      58     333   1
 -25   3   5    3512     254   1
 -24   3   5    1889     139   1
 -23   3   5    3575     207   1
  22  -3 -10    9955     845  -3
 -22   3   5    9955     845   1
 -21   3   5     332     108   1
 -20   3   5      58      92   1
  19  -3  -8    1955     138  -3
 -19   3   5    1955     138   1
 -18   3   5   24251     713   1
 -17   3   5    2303     151   1
  16  -3  -6    1822     131  -3
 -16   3   5    1822     131   1
 -15   3   5   57331    2286   1
 -14   3   5   13345     310   1
  13  -3  -4   23410     590  -3
 -13   3   5   23410     590   1
 -12   3   5   19767     396   1
 -11   3   5     292      76   1
 -10   3   5     590     120   1
  -9   3   5    6662     360   1
  -8   3   5    2614     130   1
  -7   3   5     867      73   1
  -6   3   5   17609     530   1
  -5   3   5     480      53   1
  -4   3   5     699      58   1
   3  -3   3    2416     222  -3
  -3   3   5    2416     222   1
  -2   3   5    5521     125   1
  -1   3   5    3061      86   1
   0  -3   5    9096     175  -3
   0   3   5    9096     175   1
   1   3   5    4643     113   1
   2   3   5    2858      91   1
  -3  -3   7    6034     321  -3
   3   3   5    6034     321   1
   4   3   5    7059     228   1
   5   3   5   28334     490   1
   6   3   5    1962     120   1
   7   3   5     129      89   1
   8   3   5    2825     158   1
   9   3   5   16198     341   1
  10   3   5     325      84   1
  11   3   5    5073     176   1
  12   3   5    3713     153   1
 -13  -3  14    8459     241  -3
  13   3   5    8459     241   1
  14   3   5    1682     213   1
  15   3   5     738     101   1
 -16  -3  16    9991     359  -3
  16   3   5    9991     359   1
  17   3   5    8250     315   1
  18   3   5   41949     773   1
 -19  -3  18    1106     131  -3
  19   3   5    1106     131   1
  20   3   5   31950     632   1
  21   3   5     243     100   1
 -22  -3  20     -84     132  -3
  22   3   5     -84     132   1
  23   3   5    -130     145   1
 -25   4   5    2141     237   1
 -24   4   5   15566    1113   1
 -23   4   5      22      93   1
  22  -4 -10    9689     882  -3
 -22   4   5    9689     882   1
 -21   4   5   22901     521   1
 -20   4   5    8063     355   1
  19  -4  -8    4350     188  -3
 -19   4   5    4350     188   1
 -18   4   5    2635     263   1
 -17   4   5   34025     912   1
  16  -4  -6   15812     368  -3
 -16   4   5   15812     368   1
 -15   4   5   33858     631   1
 -14   4   5    3575     156   1
  13  -4  -4   18992     393  -3
 -13   4   5   18992     393   1
 -12   4   5   49207     829   1
 -11   4   5   11797     276   1
 -10   4   5   53911    1368   1
  -9   4   5   39859    1191   1
  -8   4   5     630     220   1
  -7   4   5     328      85   1
  -6   4   5   63007    1599   1
  -5   4   5    1099     107   1
  -4   4   5   39091     612   1
   3  -4   3   21708     538  -3
  -3   4   5   21708     538   1
  -2   4   5   23185     694   1
  -1   4   5     -95     140   1
   0  -4   5   36958     841  -3
   0   4   5   36958     841   1
   1   4   5   23311     634   1
   2   4   5   33828     792   1
  -3  -4   7   22991     634  -3
   3   4   5   22991     634   1
   4   4   5    3429     145   1
   5   4   5   48008     772   1
   6   4   5   21949     416   1
   7   4   5  154676    2348   1
   8   4   5   52080    1235   1
   9   4   5    2282     128   1
  10   4   5    1417     111   1
  11   4   5    1032     137   1
  12   4   5   18987     436   1
 -13  -4  14   14602     347  -3
  13   4   5   14602     347   1
  14   4   5    2556     154   1
  15   4   5   14003     345   1
 -16  -4  16    2089     143  -3
  16   4   5    2089     143   1
  17   4   5   23137     496   1
  18   4   5   19191     445   1
 -19  -4  18   27917     579  -3
  19   4   5   27917     579   1
  20   4   5     282      92   1
  21   4   5    3623     364   1
  22  -5 -10       3     278  -3
 -22   5   5       3     278   1
 -21   5   5     266     181   1
 -20   5   5    2141     210   1
  19  -5  -8    7513     593  -3
 -19   5   5    7513     593   1
 -18   5   5      95     110   1
 -17   5   5     489     112   1
  16  -5  -6    5721     217  -3
 -16   5   5    5721     217   1
 -15   5   5    3554     182   1
 -14   5   5    5233     185   1
  13  -5  -4     783      92  -3
 -13   5   5     783      92   1
 -12   5   5    2128     178   1
 -11   5   5    4378     160   1
 -10   5   5      56      57   1
  -9   5   5     159      51   1
  -8   5   5     886      99   1
  -7   5   5    2347     120   1
  -6   5   5   15310     361   1
   1   5   5     400      76   1
   2   5   5    3703     231   1
  -3  -5   7    8477     299  -3
   3   5   5    8477     299   1
   4   5   5    1009     151   1
   5   5   5    3148     220   1
   6   5   5    2226     158   1
   7   5   5    5214     338   1
   8   5   5     644      77   1
   9   5   5    2750     124   1
  10   5   5     249      81   1
  11   5   5     195      88   1
  12   5   5    5130     213   1
 -13  -5  14    3162     216  -3
  13   5   5    3162     216   1
  14   5   5     270     101   1
  15   5   5    4016     262   1
 -16  -5  16    2766     240  -3
  16   5   5    2766     240   1
  17   5   5     701     141   1
  18   5   5     176     129   1
 -19  -5  18   14837     746  -3
  19   5   5   14837     746   1
 -26   0   6    4409     324   1
 -25   0   6    3241     250   1
 -24   0   6     277     152   1
 -23   0   6    2329     346   1
 -21   0   6   31741     875   1
 -20   0   6    1253     173   1
 -19   0   6   10795     428   1
 -18   0   6    9708     385   1
 -17   0   6     185     121   1
 -15   0   6   32900     855   1
 -14   0   6    7785     638   1
 -13   0   6    8059     442   1
 -12   0   6    1330     134   1
 -11   0   6      67      90   1
 -10   0   6      26      87   1
  -9   0   6     998     113   1
  -7   0   6   15419     427   1
  -6   0   6   84997    1856   1
  -5   0   6     183     116   1
  -4   0   6    9498     288   1
   3   0   4   48963    1097  -3
  -3   0   6   48963    1097   1
  -2   0   6  100805    2157   1
  -1   0   6   75580    1647   1
   0   0   6    5628     197  -3
   0   0   6    5628     197   1
   1   0   6   26471     738   1
   2   0   6   42418     972   1
   4   0   6    1222     251   1
   5   0   6    3954     360   1
   6   0   6     914     118   1
   7   0   6    1527     140   1
   8   0   6    2098     201   1
   9   0   6    2030     152   1
  10   0   6   47492    1143   1
  11   0   6     617     118   1
  12   0   6    2439     180   1
  13   0   6    7197     320   1
  14   0   6      85     107   1
  15   0   6    6855     316   1
  16   0   6   11424     424   1
  17   0   6   14027     489   1
  18   0   6    9794     403   1
  19   0   6    4787     317   1
  20   0   6    1931     192   1
  21   0   6     -47     121   1
  22   0   6     -33     134   1
 -26   1   6   17698     680   1
 -25   1   6    1246     125   1
 -24   1   6    5379     219   1
 -23   1   6    2439     158   1
  22  -1  -9     441     127  -3
 -22   1   6     441     127   1
 -21   1   6    1720     136   1
 -20   1   6    3470     170   1
  19  -1  -7   12637     376  -3
 -19   1   6   12637     376   1
 -18   1   6      18      85   1
 -17   1   6  169233    2613   1
  16  -1  -5    3171     222  -3
 -16   1   6    3171     222   1
 -15   1   6   12017     296   1
 -14   1   6     539      85   1
  13  -1  -3    3527     145  -3
 -13   1   6    3527     145   1
 -12   1   6   12207     277   1
 -11   1   6    1134      93   1
 -10   1   6   23299     430   1
  -9   1   6  435914    6454   1
  -7   1   6    3564     123   1
  -6   1   6   38821     638   1
  -5   1   6   52971     839   1
  -4   1   6  608007    8938   1
   3  -1   4   86249    1319  -3
  -3   1   6   86249    1319   1
  -2   1   6   43289     692   1
  -1   1   6  235646    3498   1
   0  -1   6  894073   13112  -3
   0   1   6  894073   13112   1
   1   1   6   16836     309   1
   2   1   6   25503     439   1
  -3  -1   8  319890    4743  -3
   3   1   6  319890    4743   1
   4   1   6   34726     824   1
   5   1   6  259215    5477   1
   6   1   6    2546     110   1
   7   1   6     968      79   1
   8   1   6   15587     324   1
   9   1   6   11686     269   1
  10   1   6   22455     438   1
  11   1   6   17767     374   1
  12   1   6  178649    3876   1
 -13  -1  15    7981     384  -3
  13   1   6    7981     384   1
  14   1   6   30326     577   1
  15   1   6   93024    1505   1
 -16  -1  17   36301     676  -3
  16   1   6   36301     676   1
  17   1   6    1264     131   1
  18   1   6    4862     277   1
 -19  -1  19     381      92  -3
  19   1   6     381      92   1
  20   1   6    4521     195   1
  21   1   6    2538     154   1
 -22  -1  21    2528     156  -3
  22   1   6    2528     156   1
 -26   2   6    5696     374   1
 -25   2   6    4867     302   1
 -24   2   6    5304     225   1
 -23   2   6     169      95   1
  22  -2  -9    1988     154  -3
 -22   2   6    1988     154   1
 -21   2   6    7183     259   1
 -20   2   6    2844     159   1
  19  -2  -7  164038    2550  -3
 -19   2   6  164038    2550   1
 -18   2   6    8215     250   1
 -17   2   6    4542     182   1
  16  -2  -5  245228    3719  -3
 -16   2   6  245228    3719   1
 -15   2   6   10830     272   1
 -14   2   6    1748     154   1
  13  -2  -3   11685     278  -3
 -13   2   6   11685     278   1
 -12   2   6    4099     153   1
 -11   2   6    6981     193   1
 -10   2   6    2659     117   1
  -9   2   6   65934    1051   1
  -8   2   6  218472    6257   1
  -7   2   6   22397     402   1
  -6   2   6   28351     483   1
  -5   2   6    6042     152   1
  -4   2   6     180      52   1
   3  -2   4  314156    8475  -3
  -3   2   6  314156    8475   1
  -2   2   6   76460    1174   1
  -1   2   6    3031     110   1
   0  -2   6      73      48  -3
   0   2   6      73      48   1
   1   2   6   33409     552   1
   2   2   6  876329   12861   1
  -3  -2   8  159728    3390  -3
   3   2   6  159728    3390   1
   4   2   6  399284    5908   1
   5   2   6  329097    6218   1
   6   2   6   10330     234   1
   7   2   6    3305     128   1
   8   2   6   18244     363   1
   9   2   6    3422     148   1
  10   2   6    2265     120   1
  11   2   6    7784     222   1
  12   2   6    1134     100   1
 -13  -2  15  221692    4779  -3
  13   2   6  221692    4779   1
  14   2   6    8497     246   1
  15   2   6    2839     159   1
 -16  -2  17   61365    1046  -3
  16   2   6   61365    1046   1
  17   2   6    3572     167   1
  18   2   6     900     104   1
 -19  -2  19    1773     136  -3
  19   2   6    1773     136   1
  20   2   6     108     110   1
  21   2   6     384     103   1
 -22  -2  21     704     159  -3
  22   2   6     704     159   1
 -26   3   6     139     159   1
 -25   3   6    1887     205   1
 -24   3   6     460      97   1
 -23   3   6    5225     244   1
  22  -3  -9    4849     318  -3
 -22   3   6    4849     318   1
 -21   3   6    7461     249   1
 -20   3   6    9074     272   1
  19  -3  -7   13337     463  -3
 -19   3   6   13337     463   1
 -18   3   6     317     105   1
 -17   3   6     974     106   1
  16  -3  -5    2822     147  -3
 -16   3   6    2822     147   1
 -15   3   6    7136     393   1
 -14   3   6      37      80   1
  13  -3  -3   14711     375  -3
 -13   3   6   14711     375   1
 -12   3   6    7187     205   1
 -11   3   6   10960     257   1
 -10   3   6   37737    1145   1
  -9   3   6    7018     218   1
  -8   3   6    4363     140   1
  -7   3   6    6163     196   1
  -6   3   6    5502     147   1
  -5   3   6    5655     146   1
  -4   3   6   18570     331   1
   3  -3   4    3438     285  -3
  -3   3   6    3438     285   1
  -2   3   6    2206      81   1
  -1   3   6   34340     556   1
   0  -3   6     849      58  -3
   0   3   6     849      58   1
   1   3   6    6115     144   1
   2   3   6    7197     178   1
  -3  -3   8    1058      78  -3
   3   3   6    1058      78   1
   4   3   6     684      64   1
   5   3   6    6977     217   1
   6   3   6    1310     126   1
   7   3   6     480      68   1
   8   3   6     413      71   1
   9   3   6    1681     100   1
  10   3   6    4154     156   1
  11   3   6    5732     242   1
  12   3   6     979      96   1
 -13  -3  15     902     149  -3
  13   3   6     902     149   1
  14   3   6     406      87   1
  15   3   6     685      95   1
 -16  -3  17     859     116  -3
  16   3   6     859     116   1
  17   3   6     220      85   1
  18   3   6    1491     127   1
 -19  -3  19     197      90  -3
  19   3   6     197      90   1
  20   3   6    1057     113   1
  21   3   6     103     127   1
 -22  -3  21     560     152  -3
  22   3   6     560     152   1
 -25   4   6    5369     318   1
 -24   4   6    1535     197   1
 -23   4   6     223      96   1
  22  -4  -9    5070     386  -3
 -22   4   6    5070     386   1
 -21   4   6    6813     241   1
 -20   4   6    8991     392   1
  19  -4  -7   33279     646  -3
 -19   4   6   33279     646   1
 -18   4   6    4520     191   1
 -17   4   6    8019     357   1
  16  -4  -5   15934     366  -3
 -16   4   6   15934     366   1
 -15   4   6   37673     682   1
 -14   4   6    4305     169   1
  13  -4  -3    7963     227  -3
 -13   4   6    7963     227   1
 -12   4   6   59953     988   1
 -11   4   6    6790     195   1
 -10   4   6   32317     602   1
  -9   4   6    5263     159   1
  -8   4   6   40262    1200   1
  -7   4   6   14082     275   1
  -6   4   6    9200     209   1
  -5   4   6    5908     140   1
  -4   4   6   98299    1484   1
   3  -4   4   43511     726  -3
  -3   4   6   43511     726   1
  -2   4   6    3256      85   1
  -1   4   6    1412      49   1
   0  -4   6   24643     508  -3
   0   4   6   24643     508   1
   1   4   6   22148     368   1
   2   4   6   21529     364   1
  -3  -4   8   10323     500  -3
   3   4   6   10323     500   1
   4   4   6     354      60   1
   5   4   6     150      59   1
   6   4   6    4822     155   1
   7   4   6   28790     611   1
   8   4   6   17927     366   1
   9   4   6     246      70   1
  10   4   6    6659     235   1
  11   4   6     378      81   1
  12   4   6    7457     226   1
 -13  -4  15    6138     223  -3
  13   4   6    6138     223   1
  14   4   6   17106     435   1
  15   4   6    6994     235   1
 -16  -4  17   67173    1560  -3
  16   4   6   67173    1560   1
  17   4   6    7855     347   1
  18   4   6     143      91   1
 -19  -4  19   31978    1043  -3
  19   4   6   31978    1043   1
  20   4   6    -128     128   1
  21   4   6    2321     541   1
 -22  -4  21    7444     530  -3
  22   4   6    7444     530   1
  22  -5  -9     466     187  -3
 -22   5   6     466     187   1
 -21   5   6     600     292   1
 -20   5   6    2261     218   1
  19  -5  -7    3545     247  -3
 -19   5   6    3545     247   1
 -18   5   6    5676     243   1
 -17   5   6      25      96   1
  16  -5  -5    3687     175  -3
 -16   5   6    3687     175   1
 -15   5   6    5856     203   1
 -14   5   6     506      89   1
  13  -5  -3    2007     126  -3
 -13   5   6    2007     126   1
 -12   5   6    1171     124   1
 -11   5   6    1863     122   1
 -10   5   6     -56      56   1
  -9   5   6   55118    1216   1
  -8   5   6  119681    1804   1
  -7   5   6   17265     522   1
  -1   5   6   15153     502   1
   0  -5   6    8556     341  -3
   0   5   6    8556     341   1
   1   5   6    8198     313   1
   2   5   6   58763    1794   1
  -3  -5   8  236556    4992  -3
   3   5   6  236556    4992   1
   4   5   6    6441     540   1
   5   5   6  165205    3549   1
   6   5   6     236     116   1
   7   5   6     305      55   1
   8   5   6    6915     200   1
   9   5   6     -10      75   1
  10   5   6     133     182   1
  11   5   6     279      90   1
  12   5   6   25320     587   1
 -13  -5  15    8276     289  -3
  13   5   6    8276     289   1
  14   5   6   13149     448   1
 -16  -5  17     546     141  -3
  16   5   6     546     141   1
  17   5   6    1660     190   1
  18   5   6    1822     194   1
 -26   1   7   20988     898   1
 -25   1   7   15971     538   1
 -24   1   7    1581     137   1
 -23   1   7    7185     283   1
  22  -1  -8    2587     164  -3
 -22   1   7    2587     164   1
 -21   1   7    3969     181   1
 -20   1   7   15917     387   1
  19  -1  -6   15074     364  -3
 -19   1   7   15074     364   1
 -18   1   7     948     118   1
 -17   1   7  184568    2839   1
  16  -1  -4   50040    1268  -3
 -16   1   7   50040    1268   1
 -15   1   7  101897    1619   1
 -14   1   7   15702     345   1
  13  -1  -2   19104     390  -3
 -13   1   7   19104     390   1
 -12   1   7    5785     179   1
 -11   1   7    1131      89   1
 -10   1   7   55873     912   1
  -9   1   7   89571    1401   1
  -8   1   7  145203    2212   1
  -7   1   7   10071     461   1
  -6   1   7  671504    9882   1
  -5   1   7   10482     242   1
  -4   1   7  112011    1706   1
   3  -1   5   46950    1238  -3
  -3   1   7   46950    1238   1
  -2   1   7    1040      77   1
  -1   1   7   56942     899   1
   0  -1   7  451033    6653  -3
   0   1   7  451033    6653   1
   1   1   7   41572     677   1
   2   1   7     692      78   1
  -3  -1   9  533140    7867  -3
   3   1   7  533140    7867   1
   4   1   7    2151     116   1
   5   1   7   25663     463   1
   6   1   7    5153     156   1
   7   1   7      36      57   1
   8   1   7    2906     126   1
   9   1   7    2171     115   1
  10   1   7    2582     128   1
  11   1   7    8605     268   1
  12   1   7  400133    8460   1
 -13  -1  16   27626     680  -3
  13   1   7   27626     680   1
  14   1   7  144794    2261   1
  15   1   7    3127     154   1
 -16  -1  18   18366     411  -3
  16   1   7   18366     411   1
  17   1   7    7939     250   1
  18   1   7    1482     173   1
 -19  -1  20    3743     171  -3
  19   1   7    3743     171   1
  20   1   7   18195     422   1
  21   1   7   10231     301   1
 -22  -1  22     729     161  -3
  22   1   7     729     161   1
 -26   2   7    6630     345   1
 -25   2   7     401     103   1
 -24   2   7    9292     286   1
 -23   2   7     526     107   1
  22  -2  -8    1672     264  -3
 -22   2   7    1672     264   1
 -21   2   7     370      99   1
 -20   2   7    8565     261   1
  19  -2  -6   51862    1153  -3
 -19   2   7   51862    1153   1
 -18   2   7    8517     256   1
 -17   2   7   40942     737   1
  16  -2  -4   15945     520  -3
 -16   2   7   15945     520   1
 -15   2   7    7807     231   1
 -14   2   7    1963     119   1
  13  -2  -2    3781     157  -3
 -13   2   7    3781     157   1
 -12   2   7   18190     371   1
 -11   2   7   35793     625   1
 -10   2   7   27231     470   1
  -9   2   7    1254     100   1
  -8   2   7   94598    1694   1
  -7   2   7   34633    1180   1
  -6   2   7  187391    2811   1
  -5   2   7   10272     219   1
  -4   2   7  104342    1592   1
   3  -2   5  127517    1929  -3
  -3   2   7  127517    1929   1
  -2   2   7  161853    2429   1
  -1   2   7    5841     148   1
   0  -2   7   47156     755  -3
   0   2   7   47156     755   1
   1   2   7    1312      78   1
   2   2   7   87872    1917   1
  -3  -2   9    7894     241  -3
   3   2   7    7894     241   1
   4   2   7   58202    1334   1
   5   2   7    4573     142   1
   6   2   7   71538    1142   1
   7   2   7   14080     301   1
   8   2   7    1520      97   1
   9   2   7    5538     178   1
  10   2   7      21      67   1
  11   2   7      51      81   1
  12   2   7   37064     670   1
 -13  -2  16    1263     110  -3
  13   2   7    1263     110   1
  14   2   7  137468    2154   1
  15   2   7   26410     527   1
 -16  -2  18   17094     392  -3
  16   2   7   17094     392   1
  17   2   7    1945     135   1
  18   2   7    2323     208   1
 -19  -2  20     485     101  -3
  19   2   7     485     101   1
  20   2   7      17      89   1
  21   2   7     -66     103   1
 -22  -2  22    7842     393  -3
  22   2   7    7842     393   1
 -26   3   7     241     132   1
 -25   3   7     153     140   1
 -24   3   7     440      98   1
 -23   3   7   13586     411   1
  22  -3  -8     236     112  -3
 -22   3   7     236     112   1
 -21   3   7    7711     254   1
 -20   3   7    1213     119   1
  19  -3  -6   11460     307  -3
 -19   3   7   11460     307   1
 -18   3   7    2602     184   1
 -17   3   7     634     102   1
  16  -3  -4     848     104  -3
 -16   3   7     848     104   1
 -15   3   7     122     121   1
 -14   3   7    3705     169   1
  13  -3  -2   55697    1056  -3
 -13   3   7   55697    1056   1
 -12   3   7   43617     749   1
 -11   3   7   40111     691   1
 -10   3   7  109351    1697   1
  -9   3   7     118      79   1
  -8   3   7    1025     121   1
  -7   3   7    1197     118   1
  -6   3   7      18      55   1
  -5   3   7    3203     113   1
  -4   3   7   32245     541   1
   3  -3   5   35122     577  -3
  -3   3   7   35122     577   1
  -2   3   7   11118     275   1
  -1   3   7   80200    1680   1
   0  -3   7    1075      71  -3
   0   3   7    1075      71   1
   1   3   7     248      80   1
   2   3   7    1191      74   1
  -3  -3   9     578     148  -3
   3   3   7     578     148   1
   4   3   7    3228     117   1
   5   3   7   55096    1275   1
   6   3   7    2840     126   1
   7   3   7    1019     108   1
   8   3   7    2399     116   1
   9   3   7    4057     153   1
  10   3   7      76      96   1
  11   3   7    2098     121   1
  12   3   7     547      92   1
 -13  -3  16       0      77  -3
  13   3   7       0      77   1
  14   3   7   10747     286   1
  15   3   7    6742     245   1
 -16  -3  18    5346     284  -3
  16   3   7    5346     284   1
  17   3   7    2875     159   1
  18   3   7   16652     522   1
 -19  -3  20    1549     145  -3
  19   3   7    1549     145   1
  20   3   7     399      98   1
  21   3   7     195     129   1
 -22  -3  22     294     175  -3
  22   3   7     294     175   1
 -25   4   7     389     153   1
 -24   4   7     382     146   1
 -23   4   7    4841     212   1
  22  -4  -8     649     156  -3
 -22   4   7     649     156   1
 -21   4   7    1436     127   1
 -20   4   7   11736     457   1
  19  -4  -6   40625     756  -3
 -19   4   7   40625     756   1
 -18   4   7     568     101   1
 -17   4   7    2985     161   1
  16  -4  -4   11839     303  -3
 -16   4   7   11839     303   1
 -15   4   7   12085     305   1
 -14   4   7    1923     126   1
  13  -4  -2   24106     473  -3
 -13   4   7   24106     473   1
 -12   4   7     380      84   1
 -11   4   7    9954     247   1
 -10   4   7   57741     942   1
  -9   4   7    2943     193   1
  -8   4   7   14050     303   1
  -7   4   7   17886     335   1
  -6   4   7    5977     172   1
  -5   4   7   16118     298   1
  -4   4   7   59701     931   1
   3  -4   5   92535    1522  -3
  -3   4   7   92535    1522   1
  -2   4   7     252      47   1
  -1   4   7   17584     327   1
   0  -4   7    1913      87  -3
   0   4   7    1913      87   1
   1   4   7  185419    4710   1
   2   4   7    3703     186   1
  -3  -4   9    4100     215  -3
   3   4   7    4100     215   1
   4   4   7   11227     243   1
   5   4   7   47151     778   1
   6   4   7   11714     358   1
   7   4   7    8928     227   1
   8   4   7    6850     200   1
   9   4   7   39381     693   1
  10   4   7   16179     356   1
  11   4   7    6844     297   1
  12   4   7     531      88   1
 -13  -4  16    1913     172  -3
  13   4   7    1913     172   1
  14   4   7      78      81   1
  15   4   7    2059     155   1
 -16  -4  18     966     110  -3
  16   4   7     966     110   1
  17   4   7    2255     147   1
  18   4   7     191      92   1
 -19  -4  20    1505     134  -3
  19   4   7    1505     134   1
  20   4   7    1502     224   1
  21   4   7     648     206   1
 -23   5   7     187     166   1
  22  -5  -8     -54     210  -3
 -22   5   7     -54     210   1
 -21   5   7     -11     333   1
 -20   5   7    -124     124   1
  19  -5  -6    1118     167  -3
 -19   5   7    1118     167   1
 -18   5   7    3131     188   1
 -17   5   7     873     125   1
  16  -5  -4   32205     613  -3
 -16   5   7   32205     613   1
 -15   5   7    6109     211   1
 -14   5   7     337      84   1
  13  -5  -2     192      78  -3
 -13   5   7     192      78   1
 -12   5   7     118      71   1
 -11   5   7   14016     392   1
 -10   5   7    3503     142   1
  -9   5   7    4623     181   1
  -8   5   7   10045     262   1
  -7   5   7     560      55   1
  -6   5   7     251      40   1
  -5   5   7    2156      90   1
  -4   5   7     271      47   1
   3  -5   5    6531     295  -3
  -3   5   7    6531     295   1
  -2   5   7    5320     166   1
  -1   5   7     931      82   1
   0  -5   7   43150    1437  -3
   0   5   7   43150    1437   1
   1   5   7     141      80   1
   2   5   7    9948     317   1
  -3  -5   9     528     108  -3
   3   5   7     528     108   1
   4   5   7     436     110   1
   5   5   7    2842     179   1
   6   5   7    2141      93   1
   7   5   7     100      64   1
   8   5   7    2887     129   1
   9   5   7     695     280   1
  10   5   7    2025     180   1
  11   5   7       4      87   1
  12   5   7   12213     366   1
 -13  -5  16     851     124  -3
  13   5   7     851     124   1
  14   5   7     467     144   1
  15   5   7      99     127   1
 -16  -5  18     491     139  -3
  16   5   7     491     139   1
  17   5   7      19     124   1
  18   5   7     409     187   1
 -21   0  -8     832     170  -2
 -26   0   8     832     170   1
 -20   0  -8    6260     729  -2
 -25   0   8    6260     729   1
 -19   0  -8   16336     564  -2
 -24   0   8   16336     564   1
 -18   0  -8  109608    4113  -2
 -23   0   8  109608    4113   1
 -16   0  -8  279399    6000  -2
 -21   0   8  279399    6000   1
 -15   0  -8  211786   10537  -2
 -20   0   8  211786   10537   1
 -14   0  -8    1870     186  -2
 -19   0   8    1870     186   1
 -13   0  -8   21818    1296  -2
 -18   0   8   21818    1296   1
 -12   0  -8    4316     253  -2
 -17   0   8    4316     253   1
 -10   0  -8   21498     874  -2
 -15   0   8   21498     874   1
  -9   0  -8   36447    1028  -2
 -14   0   8   36447    1028   1
  -8   0  -8   64511    1732  -2
 -13   0   8   64511    1732   1
  -7   0  -8   85328    1922  -2
 -12   0   8   85328    1922   1
  -6   0  -8  141453    5279  -2
 -11   0   8  141453    5279   1
  -5   0  -8   30606     771  -2
 -10   0   8   30606     771   1
  -4   0  -8   18632     521  -2
  -9   0   8   18632     521   1
  -3   0  -8   37277     898  -2
  -8   0   8   37277     898   1
  -2   0  -8    9720     451  -2
  -7   0   8    9720     451   1
   0   0  -8  257074    5417  -2
  -5   0   8  257074    5417   1
   1   0  -8  480311   19559  -2
  -4   0   8  480311   19559   1
   2   0  -8  576820   12015  -2
   3   0   6  576820   12015  -3
  -3   0   8  576820   12015   1
   3   0  -8  530966   12882  -2
  -2   0   8  530966   12882   1
   4   0  -8  488788   10197  -2
  -1   0   8  488788   10197   1
   5   0  -8  293765    6175  -2
   0   0   8  293765    6175  -3
   0   0   8  293765    6175   1
   7   0  -8    5642     473  -2
   2   0   8    5642     473   1
   9   0  -8   19922     642  -2
   4   0   8   19922     642   1
  10   0  -8   17975     706  -2
   5   0   8   17975     706   1
  11   0  -8  170189    3665  -2
   6   0   8  170189    3665   1
  12   0  -8   55497    1845  -2
   7   0   8   55497    1845   1
  13   0  -8   67307    1550  -2
   8   0   8   67307    1550   1
  14   0  -8   21466     855  -2
   9   0   8   21466     855   1
  15   0  -8   22799     905  -2
  10   0   8   22799     905   1
  17   0  -8    4242     324  -2
  12   0   8    4242     324   1
  18   0  -8   27945     774  -2
  13   0   8   27945     774   1
  19   0  -8    2628     205  -2
  14   0   8    2628     205   1
  20   0  -8  256300    5512  -2
  15   0   8  256300    5512   1
  21   0  -8  262057    7982  -2
  16   0   8  262057    7982   1
  23   0  -8  105207    3391  -2
  18   0   8  105207    3391   1
  24   0  -8   22096     961  -2
  19   0   8   22096     961   1
  25   0  -8    9627     407  -2
  20   0   8    9627     407   1
  26   0  -8     555     152  -2
  21   0   8     555     152   1
 -21  -1  -8   14198     543  -2
 -26   1   8   14198     543   1
 -20  -1  -8   39743     918  -2
 -25   1   8   39743     918   1
 -19  -1  -8    3055     172  -2
 -24   1   8    3055     172   1
 -18  -1  -8    5422     279  -2
 -23   1   8    5422     279   1
 -17  -1  -8    4465     220  -2
  22  -1  -7    4465     220  -3
 -22   1   8    4465     220   1
 -16  -1  -8   12399     330  -2
 -21   1   8   12399     330   1
 -15  -1  -8   26077     532  -2
 -20   1   8   26077     532   1
 -14  -1  -8  103800    1668  -2
  19  -1  -5  103800    1668  -3
 -19   1   8  103800    1668   1
 -13  -1  -8  101187    1951  -2
 -18   1   8  101187    1951   1
 -12  -1  -8  277062    5002  -2
 -17   1   8  277062    5002   1
 -11  -1  -8  352270    7785  -2
  16  -1  -3  352270    7785  -3
 -16   1   8  352270    7785   1
 -10  -1  -8  126466    2723  -2
 -15   1   8  126466    2723   1
  -9  -1  -8   17457     513  -2
 -14   1   8   17457     513   1
  -8  -1  -8   50215     985  -2
  13  -1  -1   50215     985  -3
 -13   1   8   50215     985   1
  -7  -1  -8   30546     555  -2
 -12   1   8   30546     555   1
  -6  -1  -8   29443     825  -2
 -11   1   8   29443     825   1
  -5  -1  -8   23939     610  -2
 -10   1   8   23939     610   1
  -4  -1  -8  248324    3721  -2
  -9   1   8  248324    3721   1
  -3  -1  -8  306512    4568  -2
  -8   1   8  306512    4568   1
  -2  -1  -8  205780    3404  -2
  -7   1   8  205780    3404   1
   0  -1  -8  214368    3211  -2
  -5   1   8  214368    3211   1
   1  -1  -8   94131    1724  -2
  -4   1   8   94131    1724   1
   2  -1  -8   19775     897  -2
   3  -1   6   19775     897  -3
  -3   1   8   19775     897   1
   3  -1  -8   16436     791  -2
  -2   1   8   16436     791   1
   4  -1  -8  100846    1549  -2
  -1   1   8  100846    1549   1
   5  -1  -8  215540    4551  -2
   0  -1   8  215540    4551  -3
   0   1   8  215540    4551   1
   6  -1  -8  445908    9317  -2
   1   1   8  445908    9317   1
   7  -1  -8  197872    5948  -2
   2   1   8  197872    5948   1
   8  -1  -8  217464    4621  -2
  -3  -1  10  217464    4621  -3
   3   1   8  217464    4621   1
   9  -1  -8  187316    4005  -2
   4   1   8  187316    4005   1
  10  -1  -8   27744     501  -2
   5   1   8   27744     501   1
  11  -1  -8   38892     670  -2
   6   1   8   38892     670   1
  12  -1  -8   17823     516  -2
   7   1   8   17823     516   1
  13  -1  -8   36118     638  -2
   8   1   8   36118     638   1
  14  -1  -8   17832     588  -2
   9   1   8   17832     588   1
  15  -1  -8  141346    2190  -2
  10   1   8  141346    2190   1
  16  -1  -8  205717   10459  -2
  11   1   8  205717   10459   1
  17  -1  -8  303180    4939  -2
  12   1   8  303180    4939   1
  18  -1  -8  150603    3835  -2
 -13  -1  17  150603    3835  -3
  13   1   8  150603    3835   1
  19  -1  -8   87859    2025  -2
  14   1   8   87859    2025   1
  20  -1  -8   24012     804  -2
  15   1   8   24012     804   1
  21  -1  -8   12212     479  -2
 -16  -1  19   12212     479  -3
  16   1   8   12212     479   1
  22  -1  -8    4062     242  -2
  17   1   8    4062     242   1
  23  -1  -8    6275     219  -2
  18   1   8    6275     219   1
  24  -1  -8    9543     280  -2
 -19  -1  21    9543     280  -3
  19   1   8    9543     280   1
  25  -1  -8   39803    1135  -2
  20   1   8   39803    1135   1
  26  -1  -8   22203     569  -2
  21   1   8   22203     569   1
 -21  -2  -8    3313     253  -2
 -26   2   8    3313     253   1
 -20  -2  -8    1050     124  -2
 -25   2   8    1050     124   1
 -19  -2  -8    6724     311  -2
 -24   2   8    6724     311   1
 -18  -2  -8   10571     308  -2
 -23   2   8   10571     308   1
 -17  -2  -8    7981     283  -2
  22  -2  -7    7981     283  -3
 -22   2   8    7981     283   1
 -16  -2  -8    9601     457  -2
 -21   2   8    9601     457   1
 -15  -2  -8   30645    1006  -2
 -20   2   8   30645    1006   1
 -14  -2  -8   60582    1037  -2
  19  -2  -5   60582    1037  -3
 -19   2   8   60582    1037   1
 -13  -2  -8   58625    1005  -2
 -18   2   8   58625    1005   1
 -12  -2  -8   84853    1381  -2
 -17   2   8   84853    1381   1
 -11  -2  -8    3429     249  -2
  16  -2  -3    3429     249  -3
 -16   2   8    3429     249   1
 -10  -2  -8   43522     883  -2
 -15   2   8   43522     883   1
  -9  -2  -8   15726     348  -2
 -14   2   8   15726     348   1
  -8  -2  -8   37955     792  -2
  13  -2  -1   37955     792  -3
 -13   2   8   37955     792   1
  -7  -2  -8   27745     697  -2
 -12   2   8   27745     697   1
  -6  -2  -8   57151    1437  -2
 -11   2   8   57151    1437   1
  -5  -2  -8   89055    2019  -2
 -10   2   8   89055    2019   1
  -4  -2  -8   25279     463  -2
  -9   2   8   25279     463   1
  -3  -2  -8   78510    1238  -2
  -8   2   8   78510    1238   1
  -2  -2  -8  215135    3229  -2
  -7   2   8  215135    3229   1
   0  -2  -8  125887    2214  -2
  -5   2   8  125887    2214   1
   1  -2  -8   91510    1411  -2
  -4   2   8   91510    1411   1
   2  -2  -8  272543    4054  -2
   3  -2   6  272543    4054  -3
  -3   2   8  272543    4054   1
   3  -2  -8  266532    5025  -2
  -2   2   8  266532    5025   1
   4  -2  -8   93317    1683  -2
  -1   2   8   93317    1683   1
   5  -2  -8  132246    3273  -2
   0  -2   8  132246    3273  -3
   0   2   8  132246    3273   1
   6  -2  -8   74236    1167  -2
   1   2   8   74236    1167   1
   7  -2  -8  211112    3834  -2
   2   2   8  211112    3834   1
   8  -2  -8   78764    2383  -2
  -3  -2  10   78764    2383  -3
   3   2   8   78764    2383   1
   9  -2  -8   17365     493  -2
   4   2   8   17365     493   1
  10  -2  -8   89362    1405  -2
   5   2   8   89362    1405   1
  11  -2  -8   57716     947  -2
   6   2   8   57716     947   1
  12  -2  -8   28350     522  -2
   7   2   8   28350     522   1
  13  -2  -8    9499     347  -2
   8   2   8    9499     347   1
  14  -2  -8   12625     413  -2
   9   2   8   12625     413   1
  15  -2  -8   40996    1445  -2
  10   2   8   40996    1445   1
  16  -2  -8    1078      98  -2
  11   2   8    1078      98   1
  17  -2  -8   82250    2313  -2
  12   2   8   82250    2313   1
  18  -2  -8   50887    1251  -2
 -13  -2  17   50887    1251  -3
  13   2   8   50887    1251   1
  19  -2  -8   48372    1209  -2
  14   2   8   48372    1209   1
  20  -2  -8   38419     709  -2
  15   2   8   38419     709   1
  21  -2  -8   22557     674  -2
 -16  -2  19   22557     674  -3
  16   2   8   22557     674   1
  22  -2  -8    7289     332  -2
  17   2   8    7289     332   1
  23  -2  -8    8073     352  -2
  18   2   8    8073     352   1
  24  -2  -8   11957     329  -2
 -19  -2  21   11957     329  -3
  19   2   8   11957     329   1
  25  -2  -8    2030     154  -2
  20   2   8    2030     154   1
  26  -2  -8    3019     312  -2
  21   2   8    3019     312   1
 -21  -3  -8    3626     260  -2
 -26   3   8    3626     260   1
 -20  -3  -8    2378     224  -2
 -25   3   8    2378     224   1
 -19  -3  -8    3374     248  -2
 -24   3   8    3374     248   1
 -18  -3  -8   23803     562  -2
 -23   3   8   23803     562   1
 -17  -3  -8    1646     203  -2
  22  -3  -7    1646     203  -3
 -22   3   8    1646     203   1
 -16  -3  -8    7734     250  -2
 -21   3   8    7734     250   1
 -15  -3  -8    1773     136  -2
 -20   3   8    1773     136   1
 -14  -3  -8    6280     224  -2
  19  -3  -5    6280     224  -3
 -19   3   8    6280     224   1
 -13  -3  -8    5291     204  -2
 -18   3   8    5291     204   1
 -12  -3  -8    5078     196  -2
 -17   3   8    5078     196   1
 -11  -3  -8    5674     315  -2
  16  -3  -3    5674     315  -3
 -16   3   8    5674     315   1
 -10  -3  -8    2193     173  -2
 -15   3   8    2193     173   1
  -9  -3  -8    3095     180  -2
 -14   3   8    3095     180   1
  -8  -3  -8   46097     941  -2
  13  -3  -1   46097     941  -3
 -13   3   8   46097     941   1
  -7  -3  -8   47136     802  -2
 -12   3   8   47136     802   1
  -6  -3  -8   15966     340  -2
 -11   3   8   15966     340   1
  -5  -3  -8  138713    3685  -2
 -10   3   8  138713    3685   1
  -4  -3  -8   38352     857  -2
  -9   3   8   38352     857   1
  -3  -3  -8   15896     661  -2
  -8   3   8   15896     661   1
  -2  -3  -8    7225     205  -2
  -7   3   8    7225     205   1
   0  -3  -8    6341     270  -2
  -5   3   8    6341     270   1
   1  -3  -8  114227    1746  -2
  -4   3   8  114227    1746   1
   2  -3  -8   10506     228  -2
   3  -3   6   10506     228  -3
  -3   3   8   10506     228   1
   3  -3  -8    7632     382  -2
  -2   3   8    7632     382   1
   4  -3  -8   97867    4482  -2
  -1   3   8   97867    4482   1
   5  -3  -8    8476     195  -2
   0  -3   8    8476     195  -3
   0   3   8    8476     195   1
   6  -3  -8   22769     411  -2
   1   3   8   22769     411   1
   7  -3  -8    6336     197  -2
   2   3   8    6336     197   1
   8  -3  -8   35259     968  -2
  -3  -3  10   35259     968  -3
   3   3   8   35259     968   1
   9  -3  -8   39573     912  -2
   4   3   8   39573     912   1
  10  -3  -8  132797    2429  -2
   5   3   8  132797    2429   1
  11  -3  -8   14765     512  -2
   6   3   8   14765     512   1
  12  -3  -8   40923    1047  -2
   7   3   8   40923    1047   1
  13  -3  -8   50172     849  -2
   8   3   8   50172     849   1
  14  -3  -8    2410     208  -2
   9   3   8    2410     208   1
  15  -3  -8    2967     143  -2
  10   3   8    2967     143   1
  16  -3  -8    1538     112  -2
  11   3   8    1538     112   1
  17  -3  -8    4123     350  -2
  12   3   8    4123     350   1
  18  -3  -8    7391     232  -2
 -13  -3  17    7391     232  -3
  13   3   8    7391     232   1
  19  -3  -8    8605     254  -2
  14   3   8    8605     254   1
  20  -3  -8    1255     111  -2
  15   3   8    1255     111   1
  21  -3  -8    9392     429  -2
 -16  -3  19    9392     429  -3
  16   3   8    9392     429   1
  22  -3  -8    2841     155  -2
  17   3   8    2841     155   1
  23  -3  -8   13359     577  -2
  18   3   8   13359     577   1
  24  -3  -8    5668     235  -2
 -19  -3  21    5668     235  -3
  19   3   8    5668     235   1
  25  -3  -8    5435     305  -2
  20   3   8    5435     305   1
  26  -3  -8    3971     266  -2
  21   3   8    3971     266   1
 -20  -4  -8     658     174  -2
 -25   4   8     658     174   1
 -19  -4  -8   11668     566  -2
 -24   4   8   11668     566   1
 -18  -4  -8    7510     283  -2
 -23   4   8    7510     283   1
 -17  -4  -8    1978     200  -2
  22  -4  -7    1978     200  -3
 -22   4   8    1978     200   1
 -16  -4  -8    3901     186  -2
 -21   4   8    3901     186   1
 -15  -4  -8    8655     769  -2
 -20   4   8    8655     769   1
 -14  -4  -8   12205     327  -2
  19  -4  -5   12205     327  -3
 -19   4   8   12205     327   1
 -13  -4  -8    4281     202  -2
 -18   4   8    4281     202   1
 -12  -4  -8    3260     208  -2
 -17   4   8    3260     208   1
 -11  -4  -8    2341     179  -2
  16  -4  -3    2341     179  -3
 -16   4   8    2341     179   1
 -10  -4  -8    9944     273  -2
 -15   4   8    9944     273   1
  -9  -4  -8   25243     497  -2
 -14   4   8   25243     497   1
  -8  -4  -8   12195     297  -2
  13  -4  -1   12195     297  -3
 -13   4   8   12195     297   1
  -7  -4  -8   15590     342  -2
 -12   4   8   15590     342   1
  -6  -4  -8   91711    1685  -2
 -11   4   8   91711    1685   1
  -5  -4  -8   42508     724  -2
 -10   4   8   42508     724   1
  -4  -4  -8     159      65  -2
  -9   4   8     159      65   1
  -3  -4  -8    5085     208  -2
  -8   4   8    5085     208   1
  -2  -4  -8    8757     638  -2
  -7   4   8    8757     638   1
  -1  -4  -8   31107     718  -2
  -6   4   8   31107     718   1
   0  -4  -8  117703    1790  -2
  -5   4   8  117703    1790   1
   1  -4  -8  190561    5191  -2
  -4   4   8  190561    5191   1
   2  -4  -8  114993    1748  -2
   3  -4   6  114993    1748  -3
  -3   4   8  114993    1748   1
   3  -4  -8  113015    2617  -2
  -2   4   8  113015    2617   1
   4  -4  -8  220349    4629  -2
  -1   4   8  220349    4629   1
   5  -4  -8  106739    2572  -2
   0  -4   8  106739    2572  -3
   0   4   8  106739    2572   1
   6  -4  -8   39238     822  -2
   1   4   8   39238     822   1
   7  -4  -8    7884     293  -2
   2   4   8    7884     293   1
   8  -4  -8    3041     221  -2
  -3  -4  10    3041     221  -3
   3   4   8    3041     221   1
   9  -4  -8     -70      70  -2
   4   4   8     -70      70   1
  10  -4  -8   32755    1312  -2
   5   4   8   32755    1312   1
  11  -4  -8   92648    1461  -2
   6   4   8   92648    1461   1
  12  -4  -8   13120     411  -2
   7   4   8   13120     411   1
  13  -4  -8    4832     194  -2
   8   4   8    4832     194   1
  14  -4  -8   16600     651  -2
   9   4   8   16600     651   1
  15  -4  -8    7309     371  -2
  10   4   8    7309     371   1
  16  -4  -8    3413     153  -2
  11   4   8    3413     153   1
  17  -4  -8    4622     210  -2
  12   4   8    4622     210   1
  18  -4  -8    8582     550  -2
 -13  -4  17    8582     550  -3
  13   4   8    8582     550   1
  19  -4  -8    4933     380  -2
  14   4   8    4933     380   1
  20  -4  -8   19677     440  -2
  15   4   8   19677     440   1
  21  -4  -8    3915     320  -2
 -16  -4  19    3915     320  -3
  16   4   8    3915     320   1
  22  -4  -8    2051     144  -2
  17   4   8    2051     144   1
  23  -4  -8    4332     399  -2
  18   4   8    4332     399   1
  24  -4  -8   26011     792  -2
 -19  -4  21   26011     792  -3
  19   4   8   26011     792   1
  25  -4  -8    1091     444  -2
  20   4   8    1091     444   1
  26  -4  -8     815     225  -2
  21   4   8     815     225   1
 -18  -5  -8      56     224  -2
 -23   5   8      56     224   1
 -17  -5  -8     372     206  -2
  22  -5  -7     372     206  -3
 -22   5   8     372     206   1
 -16  -5  -8    2566     500  -2
 -21   5   8    2566     500   1
 -15  -5  -8    7499     459  -2
 -20   5   8    7499     459   1
 -14  -5  -8   23064     713  -2
  19  -5  -5   23064     713  -3
 -19   5   8   23064     713   1
 -13  -5  -8    8504     595  -2
 -18   5   8    8504     595   1
 -12  -5  -8    2872     313  -2
 -17   5   8    2872     313   1
 -11  -5  -8   45592     873  -2
  16  -5  -3   45592     873  -3
 -16   5   8   45592     873   1
 -10  -5  -8    4192     181  -2
 -15   5   8    4192     181   1
  -9  -5  -8    3990     170  -2
 -14   5   8    3990     170   1
  -8  -5  -8   23596     784  -2
  13  -5  -1   23596     784  -3
 -13   5   8   23596     784   1
  -7  -5  -8    3854     209  -2
 -12   5   8    3854     209   1
  -6  -5  -8    4224     231  -2
 -11   5   8    4224     231   1
  -5  -5  -8   63797    1107  -2
 -10   5   8   63797    1107   1
  -4  -5  -8   36286    1000  -2
  -9   5   8   36286    1000   1
  -3  -5  -8   83707    3491  -2
  -8   5   8   83707    3491   1
  -2  -5  -8   29386     542  -2
  -7   5   8   29386     542   1
  -1  -5  -8   25326     432  -2
  -6   5   8   25326     432   1
   0  -5  -8   24980     849  -2
  -5   5   8   24980     849   1
   1  -5  -8      96      68  -2
  -4   5   8      96      68   1
   3  -5  -8    5479     324  -2
  -2   5   8    5479     324   1
   4  -5  -8     117      78  -2
  -1   5   8     117      78   1
   5  -5  -8   49619    1132  -2
   0  -5   8   49619    1132  -3
   0   5   8   49619    1132   1
   7  -5  -8   16696     659  -2
   2   5   8   16696     659   1
   8  -5  -8  133186    2893  -2
  -3  -5  10  133186    2893  -3
   3   5   8  133186    2893   1
   9  -5  -8   56609    1158  -2
   4   5   8   56609    1158   1
  10  -5  -8   49584    1349  -2
   5   5   8   49584    1349   1
  11  -5  -8    7668     233  -2
   6   5   8    7668     233   1
  12  -5  -8    6681     256  -2
   7   5   8    6681     256   1
  13  -5  -8   38380     873  -2
   8   5   8   38380     873   1
  14  -5  -8    3162     173  -2
   9   5   8    3162     173   1
  15  -5  -8    2835     288  -2
  10   5   8    2835     288   1
  16  -5  -8   31851    1030  -2
  11   5   8   31851    1030   1
  17  -5  -8    5024     233  -2
  12   5   8    5024     233   1
  18  -5  -8   26009     874  -2
 -13  -5  17   26009     874  -3
  13   5   8   26009     874   1
  19  -5  -8   17813     907  -2
  14   5   8   17813     907   1
  20  -5  -8    8027     481  -2
  15   5   8    8027     481   1
  21  -5  -8    3626     256  -2
 -16  -5  19    3626     256  -3
  16   5   8    3626     256   1
  22  -5  -8     490     148  -2
  17   5   8     490     148   1
 -26   1   9      80     100   1
 -25   1   9    1407     197   1
 -24   1   9   21159     473   1
 -23   1   9   10499     302   1
  22  -1  -6    1219     152  -3
 -22   1   9    1219     152   1
 -21   1   9    8811     272   1
 -20   1   9   57238     993   1
  19  -1  -4   19557     908  -3
 -19   1   9   19557     908   1
 -18   1   9    2677     155   1
 -17   1   9    7396     233   1
  16  -1  -2  186921    4246  -3
 -16   1   9  186921    4246   1
 -15   1   9   51098     886   1
 -14   1   9     406      84   1
  13  -1   0   10153     260  -3
 -13   1   9   10153     260   1
 -12   1   9      -3      71   1
 -11   1   9     586      78   1
 -10   1   9   67822    1095   1
  -9   1   9   18361     364   1
  -8   1   9     956      83   1
  -7   1   9   29108     515   1
  -6   1   9   99106    1534   1
  -5   1   9   55959    1282   1
   3  -1   7     996     251  -3
  -3   1   9     996     251   1
  -2   1   9   12358     610   1
  -1   1   9      72      92   1
   0  -1   9  532997   11127  -3
   0   1   9  532997   11127   1
   1   1   9  135303    2066   1
   2   1   9   26847     482   1
  -3  -1  11   11972     263  -3
   3   1   9   11972     263   1
   4   1   9  159347    2428   1
   5   1   9     343      64   1
   6   1   9    5863     179   1
   7   1   9     203      69   1
   8   1   9    5957     190   1
   9   1   9   64305    1063   1
  10   1   9  166417    2958   1
  11   1   9   13886     365   1
  12   1   9   31725     601   1
 -13  -1  18   32968     625  -3
  13   1   9   32968     625   1
  14   1   9    5048     194   1
  15   1   9    5038     197   1
 -16  -1  20    6012     369  -3
  16   1   9    6012     369   1
  17   1   9    6430     225   1
  18   1   9   10331     292   1
 -19  -1  22   10749     298  -3
  19   1   9   10749     298   1
  20   1   9      -2      88   1
  21   1   9    7319     577   1
 -26   2   9     262     149   1
 -25   2   9     739     112   1
 -24   2   9    1301     128   1
 -23   2   9     963     118   1
  22  -2  -6     348     131  -3
 -22   2   9     348     131   1
 -21   2   9    6158     229   1
 -20   2   9     497     102   1
  19  -2  -4    4534     191  -3
 -19   2   9    4534     191   1
 -18   2   9    4550     188   1
 -17   2   9    1547     121   1
  16  -2  -2   15209     500  -3
 -16   2   9   15209     500   1
 -15   2   9    9174     361   1
 -14   2   9   18405     391   1
  13  -2   0   29894     556  -3
 -13   2   9   29894     556   1
 -12   2   9   34309     616   1
 -11   2   9   13545     303   1
 -10   2   9   12558     281   1
  -9   2   9  394557    5862   1
  -8   2   9    3479     134   1
  -7   2   9  367281    5456   1
  -6   2   9    8704     220   1
  -5   2   9  125508    2717   1
  -4   2   9   19166     526   1
   3  -2   7   20297     401  -3
  -3   2   9   20297     401   1
  -2   2   9   96358    1584   1
  -1   2   9   83582    1402   1
   0  -2   9  236178    5008  -3
   0   2   9  236178    5008   1
   1   2   9    1375     127   1
   2   2   9  531916    7860   1
  -3  -2  11   12803     302  -3
   3   2   9   12803     302   1
   4   2   9    2450     112   1
   5   2   9    1100      85   1
   6   2   9   21881     426   1
   7   2   9    2108     114   1
   8   2   9   11297     273   1
   9   2   9     926     129   1
  10   2   9   11816     291   1
  11   2   9    3124     211   1
  12   2   9   44917     796   1
 -13  -2  18   48109     906  -3
  13   2   9   48109     906   1
  14   2   9   16998     387   1
  15   2   9    2014     132   1
 -16  -2  20   23244     488  -3
  16   2   9   23244     488   1
  17   2   9    3945     230   1
  18   2   9     152      92   1
 -19  -2  22      37      86  -3
  19   2   9      37      86   1
  20   2   9    4934     289   1
  21   2   9    2690     363   1
 -26   3   9    1364     193   1
 -25   3   9    3199     251   1
 -24   3   9     647     114   1
 -23   3   9    2691     242   1
  22  -3  -6    2801     611  -3
 -22   3   9    2801     611   1
 -21   3   9    3422     174   1
 -20   3   9    5273     251   1
  19  -3  -4   18781     642  -3
 -19   3   9   18781     642   1
 -18   3   9    3951     178   1
 -17   3   9    5971     212   1
  16  -3  -2    1523     175  -3
 -16   3   9    1523     175   1
 -15   3   9     737     102   1
 -14   3   9   12584     354   1
  13  -3   0   71565    1732  -3
 -13   3   9   71565    1732   1
 -12   3   9   85345    1367   1
 -11   3   9   58404     966   1
 -10   3   9   49282     827   1
  -9   3   9   28293     516   1
  -8   3   9    2068     112   1
  -7   3   9   17824     352   1
  -6   3   9    9128     220   1
  -5   3   9   32929     820   1
  -4   3   9   15100     304   1
   3  -3   7   23509     425  -3
  -3   3   9   23509     425   1
  -2   3   9    6849     180   1
  -1   3   9   77979    1223   1
   0  -3   9    3888     134  -3
   0   3   9    3888     134   1
   1   3   9    8242     238   1
   2   3   9   22923     611   1
  -3  -3  11    7061     531  -3
   3   3   9    7061     531   1
   4   3   9   63166    1024   1
   5   3   9   16649     393   1
   6   3   9     495      82   1
   7   3   9     584      87   1
   8   3   9    8772     241   1
   9   3   9   15527     347   1
  10   3   9     831      98   1
  11   3   9   17102     542   1
  12   3   9    1394     112   1
 -13  -3  18     889     101  -3
  13   3   9     889     101   1
  14   3   9     250      83   1
  15   3   9    1073     129   1
 -16  -3  20   28985     582  -3
  16   3   9   28985     582   1
  17   3   9     636     145   1
  18   3   9    1574     129   1
 -19  -3  22   28879     963  -3
  19   3   9   28879     963   1
  20   3   9    4834     299   1
 -25   4   9      26     135   1
 -24   4   9    1038     136   1
 -23   4   9     320     149   1
  22  -4  -6     990     158  -3
 -22   4   9     990     158   1
 -21   4   9    9193     286   1
 -20   4   9   11968     459   1
  19  -4  -4   15085     374  -3
 -19   4   9   15085     374   1
 -18   4   9     212      95   1
 -17   4   9    2504     150   1
  16  -4  -2    3974     248  -3
 -16   4   9    3974     248   1
 -15   4   9     253      96   1
 -14   4   9    4549     196   1
  13  -4   0   36098     653  -3
 -13   4   9   36098     653   1
 -12   4   9     904     102   1
 -11   4   9   20677     413   1
 -10   4   9    6209     190   1
  -9   4   9    6419     187   1
  -8   4   9   13234     337   1
  -7   4   9     955      92   1
  -6   4   9   56646    1293   1
  -5   4   9    2160     136   1
  -4   4   9   77636    1528   1
   3  -4   7   20784     382  -3
  -3   4   9   20784     382   1
  -2   4   9   65532    1067   1
  -1   4   9  112466    1719   1
   0  -4   9   58311     932  -3
   0   4   9   58311     932   1
   1   4   9   29195     509   1
   2   4   9   54908     890   1
  -3  -4  11    3289     186  -3
   3   4   9    3289     186   1
   4   4   9    1766     149   1
   5   4   9   38333     665   1
   6   4   9     -66      66   1
   7   4   9   11580     280   1
   8   4   9    7446     248   1
   9   4   9     522      91   1
  10   4   9   21673     447   1
  11   4   9    3458     159   1
  12   4   9    3065     158   1
 -13  -4  18     999     106  -3
  13   4   9     999     106   1
  14   4   9      15      83   1
  15   4   9   32969     646   1
 -16  -4  20    4261     191  -3
  16   4   9    4261     191   1
  17   4   9     654     152   1
  18   4   9    1497     176   1
 -19  -4  22    2735     361  -3
  19   4   9    2735     361   1
  20   4   9    8940     681   1
  22  -5  -6     976     236  -3
 -22   5   9     976     236   1
 -21   5   9    5069    1000   1
 -20   5   9    1647     349   1
  19  -5  -4     -52     123  -3
 -19   5   9     -52     123   1
 -18   5   9    6713     269   1
 -17   5   9    1579     185   1
  16  -5  -2   13597     343  -3
 -16   5   9   13597     343   1
 -15   5   9    8439     273   1
 -14   5   9    2673     179   1
  13  -5   0   11438     404  -3
 -13   5   9   11438     404   1
 -12   5   9   14676     368   1
 -11   5   9    2679     129   1
 -10   5   9   32996     743   1
  -9   5   9    2082     233   1
  -8   5   9      65      84   1
  -7   5   9    4834     145   1
  -6   5   9      47      50   1
  -5   5   9    1356      72   1
  -4   5   9    3187      95   1
   3  -5   7    1639      75  -3
  -3   5   9    1639      75   1
  -2   5   9    2206     143   1
   0  -5   9     199      85  -3
   0   5   9     199      85   1
   1   5   9   13066     586   1
   2   5   9    7270     194   1
  -3  -5  11    7125     292  -3
   3   5   9    7125     292   1
   4   5   9    2346     119   1
   5   5   9    8457     217   1
   6   5   9     502      84   1
   7   5   9    5327     246   1
   8   5   9   11855     410   1
   9   5   9   11520     339   1
  10   5   9     -11     130   1
  11   5   9    5868     248   1
  12   5   9    3875     259   1
  14   5   9    1753     192   1
  15   5   9     105     119   1
 -16  -5  20    9309     413  -3
  16   5   9    9309     413   1
 -26   0  10     415     158   1
 -25   0  10   54093    1361   1
 -24   0  10   51154    1292   1
 -23   0  10   39388    1042   1
 -21   0  10   13427     549   1
 -20   0  10   14996     524   1
 -19   0  10    7273     336   1
 -18   0  10   62914    1521   1
 -17   0  10   95297    3075   1
 -16   0  10  170486    6103   1
 -15   0  10   39210    1009   1
 -14   0  10  122043    2705   1
 -13   0  10  556063   11660   1
 -12   0  10   24169     674   1
 -11   0  10   80962    1830   1
 -10   0  10    5245     243   1
  -9   0  10   77077    1747   1
  -8   0  10  118827    2595   1
  -7   0  10   90327    2001   1
  -6   0  10  110627    2422   1
  -5   0  10   36757     889   1
  -4   0  10  181162    3870   1
   3   0   8  219384    4657  -3
  -3   0  10  219384    4657   1
  -2   0  10  199928    4263   1
  -1   0  10     -11     132   1
   0   0  10  551569   11531  -3
   0   0  10  551569   11531   1
   1   0  10   47292    1582   1
   2   0  10   10747     973   1
  -3   0  12   20512     944  -3
   3   0  10   20512     944   1
   4   0  10     708     108   1
   5   0  10  173513    3743   1
   6   0  10   22161     618   1
   7   0  10  200701    4314   1
   8   0  10    4308     233   1
   9   0  10  423768   12647   1
  10   0  10   21273     622   1
  11   0  10   36986     957   1
  12   0  10   72829    1713   1
  13   0  10   36497     987   1
  14   0  10   93423    2148   1
  15   0  10   20113     627   1
  16   0  10  116855    2652   1
  17   0  10   41171    1088   1
  18   0  10    7391     348   1
  19   0  10     423     141   1
  20   0  10   11745     458   1
 -26   1  10     183     108   1
 -25   1  10   17636     425   1
 -24   1  10     504     110   1
 -23   1  10    1451     161   1
  22  -1  -5     909     158  -3
 -22   1  10     909     158   1
 -21   1  10   43519     888   1
 -20   1  10   37146     702   1
  19  -1  -3    1372     124  -3
 -19   1  10    1372     124   1
 -18   1  10   88486    1562   1
 -17   1  10   33172     627   1
  16  -1  -1   37670     688  -3
 -16   1  10   37670     688   1
 -15   1  10   34126     886   1
 -14   1  10     189      83   1
  13  -1   1    8962     267  -3
 -13   1  10    8962     267   1
 -12   1  10     169      86   1
 -11   1  10    7570     217   1
 -10   1  10    1434     105   1
  -9   1  10  209278    3162   1
  -8   1  10    3514     140   1
  -7   1  10     694      79   1
  -6   1  10  131050    2009   1
  -5   1  10   23364     432   1
  -4   1  10   12615     272   1
   3  -1   8    3918     277  -3
  -3   1  10    3918     277   1
  -2   1  10     494      76   1
  -1   1  10    6287     255   1
   0  -1  10  113263    1749  -3
   0   1  10  113263    1749   1
   1   1  10   13911     293   1
   2   1  10   44974     756   1
  -3  -1  12  111925    1739  -3
   3   1  10  111925    1739   1
   4   1  10   10736     299   1
   5   1  10     458      73   1
   6   1  10      -2      64   1
   7   1  10     286      73   1
   8   1  10   10866     270   1
   9   1  10   16398     534   1
  10   1  10   27600     538   1
  11   1  10   79559    1304   1
  12   1  10   79458    1308   1
 -13  -1  19    3903     173  -3
  13   1  10    3903     173   1
  14   1  10   13854     341   1
  15   1  10    2420     146   1
 -16  -1  21   15477     523  -3
  16   1  10   15477     523   1
  17   1  10   14230     352   1
  18   1  10    6073     224   1
 -19  -1  23   14312     366  -3
  19   1  10   14312     366   1
  20   1  10    3036     232   1
 -26   2  10    1135     172   1
 -25   2  10    1573     136   1
 -24   2  10    1035     123   1
 -23   2  10    2031     144   1
  22  -2  -5     692     163  -3
 -22   2  10     692     163   1
 -21   2  10    8623     458   1
 -20   2  10     280      99   1
  19  -2  -3   51706     910  -3
 -19   2  10   51706     910   1
 -18   2  10   57283    1726   1
 -17   2  10      97      88   1
  16  -2  -1   26205     653  -3
 -16   2  10   26205     653   1
 -15   2  10    7056     292   1
 -14   2  10    1839     126   1
  13  -2   1   49359     848  -3
 -13   2  10   49359     848   1
 -12   2  10    2113     132   1
 -11   2  10    9297     244   1
 -10   2  10     386      76   1
  -9   2  10  203159    3074   1
  -8   2  10    4596     162   1
  -7   2  10  211837    3194   1
  -6   2  10   31229     551   1
  -5   2  10   41988     704   1
  -4   2  10   54617     888   1
   3  -2   8   11672     469  -3
  -3   2  10   11672     469   1
  -2   2  10    6737     184   1
  -1   2  10    8458     212   1
   0  -2  10  153401    2447  -3
   0   2  10  153401    2447   1
   1   2  10  103244    1606   1
   2   2  10  263072    3943   1
  -3  -2  12    1091      94  -3
   3   2  10    1091      94   1
   4   2  10    2155     112   1
   5   2  10   25464     478   1
   6   2  10   12823     296   1
   7   2  10    2505     126   1
   8   2  10   33899     868   1
   9   2  10    1077      98   1
  10   2  10    6233     298   1
  11   2  10   21708     450   1
  12   2  10    1032     101   1
 -13  -2  19    1228     152  -3
  13   2  10    1228     152   1
  14   2  10    4123     177   1
  15   2  10     942     107   1
 -16  -2  21    3112     225  -3
  16   2  10    3112     225   1
  17   2  10    1466     122   1
  18   2  10     574     100   1
 -19  -2  23    3898     181  -3
  19   2  10    3898     181   1
  20   2  10   19878     658   1
 -26   3  10    5634     346   1
 -25   3  10    2282     381   1
 -24   3  10   11019     424   1
 -23   3  10    4482     198   1
  22  -3  -5   36809    1161  -3
 -22   3  10   36809    1161   1
 -21   3  10    2614     175   1
 -20   3  10   10228     292   1
  19  -3  -3    8540     265  -3
 -19   3  10    8540     265   1
 -18   3  10    4169     191   1
 -17   3  10   13353     337   1
  16  -3  -1   11432     304  -3
 -16   3  10   11432     304   1
 -15   3  10    1921     132   1
 -14   3  10    5726     244   1
  13  -3   1    2380     188  -3
 -13   3  10    2380     188   1
 -12   3  10   22361     449   1
 -11   3  10   45613     783   1
 -10   3  10     880     143   1
  -9   3  10    6099     197   1
  -8   3  10    1105      96   1
  -7   3  10    1022      96   1
  -6   3  10    3840     187   1
  -5   3  10   33815     587   1
  -4   3  10    8357     238   1
   3  -3   8  182703    3191  -3
  -3   3  10  182703    3191   1
  -2   3  10   33828     747   1
  -1   3  10      87      77   1
   0  -3  10   28421     508  -3
   0   3  10   28421     508   1
   1   3  10       1      62   1
   2   3  10    3897     140   1
  -3  -3  12   26411     553  -3
   3   3  10   26411     553   1
   4   3  10   82948    1768   1
   5   3  10    3632     149   1
   6   3  10  106953    1684   1
   7   3  10     396      87   1
   8   3  10    5373     184   1
   9   3  10   15140     347   1
  10   3  10     494     109   1
  11   3  10   15990     368   1
  12   3  10    2828     148   1
 -13  -3  19    9584     276  -3
  13   3  10    9584     276   1
  14   3  10   17553     568   1
  15   3  10    1298     118   1
 -16  -3  21   11862     375  -3
  16   3  10   11862     375   1
  17   3  10     399      95   1
  18   3  10    5738     224   1
 -19  -3  23    1835     200  -3
  19   3  10    1835     200   1
  20   3  10   13247     505   1
 -25   4  10    9101     426   1
 -24   4  10    3501     281   1
 -23   4  10     -94      94   1
  22  -4  -5   30058     639  -3
 -22   4  10   30058     639   1
 -21   4  10    1498     135   1
 -20   4  10    1284     160   1
  19  -4  -3     293     102  -3
 -19   4  10     293     102   1
 -18   4  10    2371     210   1
 -17   4  10     150      96   1
  16  -4  -1     408     114  -3
 -16   4  10     408     114   1
 -15   4  10     424     162   1
 -14   4  10    1149     166   1
  13  -4   1   20902     435  -3
 -13   4  10   20902     435   1
 -12   4  10     157      94   1
 -11   4  10    3860     159   1
 -10   4  10     106      76   1
  -9   4  10    3002     138   1
  -8   4  10    6622     193   1
  -7   4  10   47747     795   1
  -6   4  10    9874     277   1
  -5   4  10    6276     278   1
  -4   4  10    1663     132   1
   3  -4   8      -3      61  -3
  -3   4  10      -3      61   1
  -2   4  10    8737     209   1
  -1   4  10    7497     194   1
   0  -4  10   87294    1628  -3
   0   4  10   87294    1628   1
   1   4  10   14900     336   1
   2   4  10    2844     213   1
  -3  -4  12    -102     107  -3
   3   4  10    -102     107   1
   4   4  10    3482     141   1
   5   4  10      90      72   1
   6   4  10     830      96   1
   7   4  10    1378     113   1
   8   4  10   12366     305   1
   9   4  10    9120     262   1
  10   4  10     -77      77   1
  11   4  10    9111     388   1
  12   4  10     352      90   1
 -13  -4  19    2042     268  -3
  13   4  10    2042     268   1
  14   4  10    7471     247   1
  15   4  10     402      98   1
 -16  -4  21    2928     166  -3
  16   4  10    2928     166   1
  17   4  10      30      92   1
  18   4  10    2444     226   1
  20   4  10    2974     401   1
  22  -5  -5    1765     285  -3
 -22   5  10    1765     285   1
 -21   5  10     807     245   1
 -20   5  10   20310    1431   1
  19  -5  -3   10007     424  -3
 -19   5  10   10007     424   1
 -18   5  10      45     121   1
 -17   5  10    5951     280   1
  16  -5  -1    3031     162  -3
 -16   5  10    3031     162   1
 -15   5  10    5643     339   1
 -14   5  10     602     149   1
  13  -5   1    1387     117  -3
 -13   5  10    1387     117   1
 -12   5  10    1165     117   1
 -11   5  10   12887     301   1
 -10   5  10    1409     121   1
  -9   5  10   15183     319   1
  -8   5  10   12543     274   1
  -7   5  10     815      93   1
  -6   5  10    4155     180   1
  -5   5  10    1152     188   1
  -4   5  10   13738     664   1
   3  -5   8    4869     288  -3
  -3   5  10    4869     288   1
  -2   5  10   12207     289   1
  -1   5  10    1876      89   1
   0  -5  10     154      56  -3
   0   5  10     154      56   1
   1   5  10    1893      92   1
   2   5  10   60338    1035   1
  -3  -5  12    4799     152  -3
   3   5  10    4799     152   1
   4   5  10    9568     259   1
   5   5  10    3446     143   1
   6   5  10   10091     311   1
   7   5  10    3778     173   1
   8   5  10    9568     311   1
   9   5  10   21805     531   1
  10   5  10    1593     148   1
  11   5  10   20098     814   1
  12   5  10      17     151   1
 -13  -5  19   25574     777  -3
  13   5  10   25574     777   1
  14   5  10    1253     176   1
  15   5  10     121     120   1
 -16  -5  21    1499     256  -3
  16   5  10    1499     256   1
 -26   1  11   48284    1156   1
 -25   1  11    1632     154   1
 -24   1  11   20575     469   1
 -23   1  11    2688     163   1
  22  -1  -4    6073     328  -3
 -22   1  11    6073     328   1
 -21   1  11   14342     452   1
 -20   1  11    9339     290   1
  19  -1  -2    2283     169  -3
 -19   1  11    2283     169   1
 -18   1  11    6947     239   1
 -17   1  11   48884     859   1
  16  -1   0   50962     890  -3
 -16   1  11   50962     890   1
 -14   1  11    4128     173   1
  13  -1   2    6222     220  -3
 -13   1  11    6222     220   1
 -12   1  11     -76      76   1
 -11   1  11   23579     462   1
 -10   1  11    2471     151   1
  -9   1  11      82      68   1
  -8   1  11   21734     423   1
  -7   1  11    6413     222   1
  -6   1  11    5401     176   1
  -5   1  11    3282     135   1
  -4   1  11   30342     540   1
   3  -1   9   21778     542  -3
  -3   1  11   21778     542   1
  -2   1  11    4096     192   1
  -1   1  11    5224     286   1
   0  -1  11   19310     379  -3
   0   1  11   19310     379   1
   1   1  11   25580     477   1
   2   1  11    1064      91   1
  -3  -1  13   42144     728  -3
   3   1  11   42144     728   1
   4   1  11   38379     675   1
   5   1  11    3804     149   1
   6   1  11    9713     250   1
   7   1  11    3350     148   1
   8   1  11   14211     566   1
   9   1  11   58529     999   1
  10   1  11     899     114   1
  11   1  11    2537     145   1
  12   1  11   69836    1167   1
 -13  -1  20   16348     385  -3
  13   1  11   16348     385   1
  14   1  11     -66     101   1
  15   1  11    4382     190   1
 -16  -1  22     101      88  -3
  16   1  11     101      88   1
  17   1  11   13982     360   1
  18   1  11   12727     340   1
 -19  -1  24   14626     442  -3
  19   1  11   14626     442   1
 -26   2  11   16916     694   1
 -25   2  11     171     104   1
 -24   2  11     760     116   1
 -23   2  11     391     106   1
  22  -2  -4    2993     214  -3
 -22   2  11    2993     214   1
 -21   2  11     -77     155   1
 -20   2  11    5602     218   1
  19  -2  -2   11825     324  -3
 -19   2  11   11825     324   1
 -18   2  11     529     118   1
 -17   2  11    -101     101   1
  16  -2   0    3125     158  -3
 -16   2  11    3125     158   1
 -15   2  11   18848     667   1
 -14   2  11    3133     155   1
  13  -2   2   61911    1106  -3
 -13   2  11   61911    1106   1
 -12   2  11     153      95   1
 -11   2  11      88      75   1
 -10   2  11   12069     285   1
  -9   2  11     668     113   1
  -8   2  11     629     117   1
  -7   2  11   17514     414   1
  -6   2  11  130146    3267   1
  -5   2  11   33380     787   1
  -4   2  11   61596    1217   1
   3  -2   9   48094    1283  -3
  -3   2  11   48094    1283   1
  -2   2  11   14124     543   1
  -1   2  11  124141    2813   1
   0  -2  11    3738     194  -3
   0   2  11    3738     194   1
   1   2  11   32054     572   1
   2   2  11   40527     697   1
  -3  -2  13    6750     202  -3
   3   2  11    6750     202   1
   4   2  11    2067     112   1
   5   2  11   28673     535   1
   6   2  11    3261     155   1
   7   2  11     -82      96   1
   8   2  11     -79      79   1
   9   2  11     -49     103   1
  10   2  11    4830     203   1
  11   2  11    8634     268   1
  12   2  11    7828     245   1
 -13  -2  20     137      93  -3
  13   2  11     137      93   1
  14   2  11    2102     193   1
  15   2  11     115     140   1
 -16  -2  22     854     110  -3
  16   2  11     854     110   1
  17   2  11     341      96   1
  18   2  11      12      89   1
 -19  -2  24   12191     558  -3
  19   2  11   12191     558   1
 -26   3  11    1584     416   1
 -25   3  11    -257     257   1
 -24   3  11    8318     278   1
 -23   3  11    1578     162   1
  22  -3  -4    6126     274  -3
 -22   3  11    6126     274   1
 -21   3  11     573     146   1
 -20   3  11    1771     142   1
  19  -3  -2    5134     334  -3
 -19   3  11    5134     334   1
 -18   3  11    -106     106   1
 -17   3  11    1579     136   1
  16  -3   0   10962     305  -3
 -16   3  11   10962     305   1
 -15   3  11   33651     896   1
 -14   3  11     -22     187   1
  13  -3   2  149711    2320  -3
 -13   3  11  149711    2320   1
 -12   3  11   39907     711   1
 -11   3  11   94453    1503   1
 -10   3  11     410     191   1
  -9   3  11    4974     177   1
  -8   3  11    5466     181   1
  -7   3  11   11465     299   1
  -6   3  11    8343     283   1
  -5   3  11  238882    6341   1
  -4   3  11  253074    4054   1
   3  -3   9  240374    5701  -3
  -3   3  11  240374    5701   1
  -2   3  11  340397    5071   1
  -1   3  11   13107     290   1
   0  -3  11    7445     244  -3
   0   3  11    7445     244   1
   1   3  11    2708     199   1
   2   3  11    8382     256   1
  -3  -3  13   60087    1088  -3
   3   3  11   60087    1088   1
   4   3  11     878     122   1
   5   3  11   23423     464   1
   6   3  11     100     278   1
   7   3  11   10910     279   1
   8   3  11    2694     152   1
   9   3  11   19421     533   1
  10   3  11    3252     160   1
  11   3  11    7484     238   1
  12   3  11    3544     166   1
 -13  -3  20     666     188  -3
  13   3  11     666     188   1
  14   3  11    9337     278   1
  15   3  11   18303     424   1
 -16  -3  22    9468     282  -3
  16   3  11    9468     282   1
  17   3  11    4837     231   1
  18   3  11   27932     818   1
 -19  -3  24    7761     469  -3
  19   3  11    7761     469   1
 -25   4  11    3492     276   1
 -24   4  11    8789     522   1
 -23   4  11    1205     132   1
  22  -4  -4     271     105  -3
 -22   4  11     271     105   1
 -21   4  11    1184     156   1
 -20   4  11     534     113   1
  19  -4  -2    1236     125  -3
 -19   4  11    1236     125   1
 -18   4  11     962     131   1
 -17   4  11    -100     100   1
  16  -4   0   21771     549  -3
 -16   4  11   21771     549   1
 -15   4  11   18511     653   1
 -14   4  11    3385     175   1
  13  -4   2   36947     691  -3
 -13   4  11   36947     691   1
 -12   4  11    3965     169   1
 -11   4  11     -87      87   1
 -10   4  11     -75      75   1
  -9   4  11    1943     225   1
  -8   4  11     176      88   1
  -7   4  11   11758     459   1
  -6   4  11    1259     121   1
  -5   4  11   44959    1178   1
  -4   4  11   45239    1098   1
   3  -4   9   33458    1200  -3
  -3   4  11   33458    1200   1
  -2   4  11   37177    2072   1
  -1   4  11    2422     123   1
   0  -4  11   23497     655  -3
   0   4  11   23497     655   1
   1   4  11    1992     109   1
   2   4  11   10286     253   1
  -3  -4  13      43      71  -3
   3   4  11      43      71   1
   4   4  11    5124     175   1
   5   4  11    1662     119   1
   6   4  11    2942     210   1
   7   4  11    6573     219   1
   8   4  11     874     117   1
   9   4  11    4711     294   1
  10   4  11    3773     446   1
  11   4  11    6687     259   1
  12   4  11      12     115   1
 -13  -4  20    1488     239  -3
  13   4  11    1488     239   1
  14   4  11      -9      86   1
  15   4  11      47      87   1
 -16  -4  22     142      96  -3
  16   4  11     142      96   1
  17   4  11    1672     218   1
  18   4  11     737     215   1
 -19  -4  24    -140     206  -3
  19   4  11    -140     206   1
  22  -5  -4     208     206  -3
 -22   5  11     208     206   1
 -21   5  11     -89     180   1
 -20   5  11   11761     678   1
  19  -5  -2   15252     657  -3
 -19   5  11   15252     657   1
 -18   5  11    7845     303   1
 -17   5  11     322     160   1
  16  -5   0     712     195  -3
 -16   5  11     712     195   1
 -15   5  11     275      96   1
 -14   5  11     798     181   1
  13  -5   2     270      93  -3
 -13   5  11     270      93   1
 -12   5  11     823     108   1
 -11   5  11   15007     391   1
 -10   5  11   13803     355   1
  -9   5  11    2671     126   1
  -8   5  11    6331     237   1
  -7   5  11      89      66   1
  -6   5  11    2289     114   1
  -5   5  11    1893     102   1
  -4   5  11    1109      83   1
   3  -5   9    2940     121  -3
  -3   5  11    2940     121   1
  -2   5  11    1249     135   1
  -1   5  11    1704     158   1
   0  -5  11      68      60  -3
   0   5  11      68      60   1
   1   5  11    3367     211   1
   2   5  11    2012     110   1
  -3  -5  13    2939     189  -3
   3   5  11    2939     189   1
   4   5  11    1111     153   1
   5   5  11      57      96   1
   6   5  11     437      98   1
   7   5  11    1293     118   1
   8   5  11     -68      93   1
   9   5  11   15345     428   1
  10   5  11    6172     319   1
  11   5  11     -35     138   1
  12   5  11    5729     335   1
 -13  -5  20    -160     160  -3
  13   5  11    -160     160   1
  14   5  11     298     129   1
  15   5  11     625     179   1
 -26   0  12   19905     647   1
 -25   0  12    4354     285   1
 -24   0  12   11745     526   1
 -23   0  12   50929    1289   1
 -22   0  12   26535     781   1
 -21   0  12   93310    2941   1
 -20   0  12   78157    1845   1
 -19   0  12  234333    5069   1
 -18   0  12   19606    1210   1
 -17   0  12   25315     881   1
 -16   0  12  307469    6556   1
 -15   0  12  225054    4849   1
 -14   0  12   96235    2181   1
 -13   0  12   94983    2541   1
 -12   0  12  144937    3176   1
 -11   0  12  130622    2875   1
 -10   0  12      98     105   1
  -9   0  12     432     115   1
  -8   0  12  148140    3218   1
  -7   0  12  124357    2724   1
  -6   0  12  204094    4366   1
  -5   0  12  166511    3590   1
  -4   0  12  192537    4125   1
   3   0  10  501833   10502  -3
  -3   0  12  501833   10502   1
  -2   0  12  131283    2863   1
  -1   0  12   21007     826   1
   0   0  12  109759    3430  -3
   0   0  12  109759    3430   1
   1   0  12  267783    5689   1
   2   0  12  116207    2563   1
  -3   0  14  142811    5290  -3
   3   0  12  142811    5290   1
   4   0  12  203539    4381   1
   5   0  12      82      99   1
   6   0  12   11605     450   1
   8   0  12  529413   11127   1
   9   0  12  460311    9709   1
  10   0  12  143157    3166   1
  11   0  12   99682    2274   1
  12   0  12   13633     478   1
  13   0  12   58709    1434   1
  14   0  12   36449    2337   1
  15   0  12  153298    3621   1
  16   0  12    8577     433   1
  17   0  12   20583     887   1
  18   0  12  133995    3314   1
 -26   1  12   36627     997   1
 -25   1  12    8568     280   1
 -24   1  12    2461     161   1
 -23   1  12    3407     228   1
  22  -1  -3     296     103  -3
 -22   1  12     296     103   1
 -21   1  12    7356     291   1
 -20   1  12     942     125   1
  19  -1  -1   40232     744  -3
 -19   1  12   40232     744   1
 -18   1  12    9938     283   1
 -17   1  12   33079     624   1
  16  -1   1   47338     834  -3
 -16   1  12   47338     834   1
 -15   1  12    2521     147   1
 -14   1  12    6240     249   1
  13  -1   3   18314     419  -3
 -13   1  12   18314     419   1
 -12   1  12   12588     301   1
 -11   1  12    1295     103   1
 -10   1  12    8203     227   1
  -9   1  12    6871     203   1
  -8   1  12      89      74   1
  -7   1  12   47214     800   1
  -6   1  12   82511    1314   1
  -5   1  12   26195     485   1
  -4   1  12     447      77   1
   3  -1  10   16190     430  -3
  -3   1  12   16190     430   1
  -2   1  12      60      68   1
  -1   1  12   16358     339   1
   0  -1  12   92581    1463  -3
   0   1  12   92581    1463   1
   1   1  12     -12      71   1
   2   1  12      27      70   1
  -3  -1  14    7843     253  -3
   3   1  12    7843     253   1
   4   1  12   15682     340   1
   5   1  12   43589     760   1
   6   1  12     -67      67   1
   7   1  12    8192     234   1
   8   1  12   16635     368   1
   9   1  12   45872     809   1
  10   1  12   12046     307   1
  11   1  12    1897     126   1
  12   1  12   33687     639   1
 -13  -1  21   13437     427  -3
  13   1  12   13437     427   1
  14   1  12   12700     393   1
  15   1  12      -5      86   1
 -16  -1  23    8090     259  -3
  16   1  12    8090     259   1
  17   1  12   19323     442   1
  18   1  12    1601     129   1
 -26   2  12    2204     218   1
 -25   2  12    2032     148   1
 -24   2  12      90      97   1
 -23   2  12     260     109   1
  22  -2  -3    7204     253  -3
 -22   2  12    7204     253   1
 -21   2  12    1163     195   1
 -20   2  12    1013     120   1
  19  -2  -1   19523     441  -3
 -19   2  12   19523     441   1
 -18   2  12    2004     143   1
 -17   2  12    9944     281   1
  16  -2   1   32102     703  -3
 -16   2  12   32102     703   1
 -15   2  12     668     102   1
 -14   2  12    6832     310   1
  13  -2   3   23496     506  -3
 -13   2  12   23496     506   1
 -12   2  12    4191     170   1
 -11   2  12    9311     250   1
 -10   2  12      -6      75   1
  -9   2  12   16581     353   1
  -8   2  12    4682     169   1
  -7   2  12     632      90   1
  -6   2  12   20450     405   1
  -5   2  12    1037      96   1
  -4   2  12   23025     443   1
   3  -2  10    3360     140  -3
  -3   2  12    3360     140   1
  -2   2  12   62874    1027   1
  -1   2  12    9366     234   1
   0  -2  12     940      91  -3
   0   2  12     940      91   1
   1   2  12    2254     121   1
   2   2  12    8444     256   1
  -3  -2  14    7125     213  -3
   3   2  12    7125     213   1
   4   2  12    2352     126   1
   5   2  12   11536     281   1
   6   2  12    1218     146   1
   7   2  12   18679     397   1
   8   2  12     549     119   1
   9   2  12    2091     129   1
  10   2  12     -86      86   1
  11   2  12    2922     149   1
  12   2  12     188      94   1
 -13  -2  21     -83     113  -3
  13   2  12     -83     113   1
  14   2  12    1627     127   1
  15   2  12     299     106   1
 -16  -2  23     769     130  -3
  16   2  12     769     130   1
  17   2  12    2555     175   1
  18   2  12   14930     531   1
 -25   3  12    7056     355   1
 -24   3  12   32362     646   1
 -23   3  12   21128     477   1
  22  -3  -3   57250    1009  -3
 -22   3  12   57250    1009   1
 -21   3  12     995     127   1
 -20   3  12     142     119   1
  19  -3  -1   18866     717  -3
 -19   3  12   18866     717   1
 -18   3  12    3520     216   1
 -17   3  12    1527     128   1
  16  -3   1   30579     590  -3
 -16   3  12   30579     590   1
 -15   3  12     331      95   1
 -14   3  12   54760    1191   1
  13  -3   3   21063     438  -3
 -13   3  12   21063     438   1
 -12   3  12   79424    1290   1
 -11   3  12   10856     278   1
 -10   3  12   42152     737   1
  -9   3  12   10221     276   1
  -8   3  12   12480     294   1
  -7   3  12   77998    1253   1
  -6   3  12    1515     111   1
  -5   3  12  190770    2895   1
  -4   3  12  894239   13162   1
   3  -3  10   42590     731  -3
  -3   3  12   42590     731   1
  -2   3  12   74739    1200   1
  -1   3  12   68071    1106   1
   0  -3  12   35676     726  -3
   0   3  12   35676     726   1
   1   3  12   40431     814   1
   2   3  12   75478    1220   1
  -3  -3  14   14747     711  -3
   3   3  12   14747     711   1
   4   3  12    4295     189   1
   5   3  12  135787    2979   1
   6   3  12   32496     606   1
   7   3  12  138106    2451   1
   8   3  12    7029     314   1
   9   3  12    3094     153   1
  10   3  12      17      82   1
  11   3  12    2136     134   1
  12   3  12   24572     661   1
 -13  -3  21   10499     299  -3
  13   3  12   10499     299   1
  14   3  12     660     110   1
  15   3  12   18159     422   1
 -16  -3  23   32336     637  -3
  16   3  12   32336     637   1
  17   3  12     -23     120   1
  18   3  12    6571     341   1
 -25   4  12     -56     151   1
 -24   4  12    1108     190   1
 -23   4  12    1329     137   1
  22  -4  -3    1852     146  -3
 -22   4  12    1852     146   1
 -21   4  12     334     117   1
 -20   4  12     -43      96   1
  19  -4  -1    1831     143  -3
 -19   4  12    1831     143   1
 -18   4  12    6614     237   1
 -17   4  12   11901     375   1
  16  -4   1     162      97  -3
 -16   4  12     162      97   1
 -15   4  12  105532    1693   1
 -14   4  12   17252     392   1
  13  -4   3     873     137  -3
 -13   4  12     873     137   1
 -12   4  12     265      87   1
 -11   4  12     745     101   1
 -10   4  12    3245     151   1
  -9   4  12    2367     131   1
  -8   4  12     859      96   1
  -7   4  12     996      97   1
  -6   4  12   78417    1256   1
  -5   4  12       7      72   1
  -4   4  12     381      80   1
   3  -4  10      76      71  -3
  -3   4  12      76      71   1
  -2   4  12   10210     252   1
  -1   4  12   30840     653   1
   0  -4  12   10479     259  -3
   0   4  12   10479     259   1
   1   4  12    1365     103   1
   2   4  12    7159     211   1
  -3  -4  14     659     119  -3
   3   4  12     659     119   1
   4   4  12    3751     216   1
   5   4  12    6233     203   1
   6   4  12   25035     500   1
   7   4  12     859     103   1
   8   4  12    5216     197   1
   9   4  12     441     116   1
  10   4  12     -98      98   1
  11   4  12    2050     153   1
  12   4  12    3568     172   1
 -13  -4  21      84      90  -3
  13   4  12      84      90   1
  14   4  12    1780     135   1
  15   4  12    1630     136   1
 -16  -4  23     960     169  -3
  16   4  12     960     169   1
  17   4  12    2420     304   1
  18   4  12    3799     389   1
  22  -5  -3    -251     251  -3
 -22   5  12    -251     251   1
 -21   5  12    2112     324   1
 -20   5  12     165     225   1
 -18   5  12    -106     112   1
 -17   5  12   34907     775   1
  16  -5   1    1500     149  -3
 -16   5  12    1500     149   1
 -15   5  12     256     122   1
 -14   5  12    1443     127   1
  13  -5   3     756     110  -3
 -13   5  12     756     110   1
 -12   5  12    8367     253   1
 -11   5  12    7933     303   1
 -10   5  12    5575     191   1
  -9   5  12    3175     140   1
  -8   5  12   25122     479   1
  -7   5  12     481      80   1
  -6   5  12    5985     266   1
  -5   5  12       3      81   1
  -4   5  12    2935     136   1
   3  -5  10    1166     143  -3
  -3   5  12    1166     143   1
  -2   5  12    7067     234   1
  -1   5  12   10902     252   1
   0  -5  12     288      73  -3
   0   5  12     288      73   1
   1   5  12      10      78   1
   2   5  12     907     153   1
  -3  -5  14    3765     162  -3
   3   5  12    3765     162   1
   4   5  12     172     112   1
   5   5  12     363      91   1
   6   5  12     249     101   1
   7   5  12   11263     344   1
   8   5  12     337     103   1
   9   5  12    4275     219   1
  10   5  12    2791     236   1
  11   5  12   13013     493   1
  12   5  12    1003     181   1
 -13  -5  21     125     124  -3
  13   5  12     125     124   1
  14   5  12     137     124   1
 -26   1  13    3991     300   1
 -25   1  13   14833     387   1
 -24   1  13    6148     253   1
 -23   1  13     120     116   1
  22  -1  -2   11490     357  -3
 -22   1  13   11490     357   1
 -21   1  13    -158     158   1
 -20   1  13     736     147   1
  19  -1   0    7541     250  -3
 -19   1  13    7541     250   1
 -18   1  13     -99      99   1
 -17   1  13    4542     215   1
  16  -1   2      51      89  -3
 -16   1  13      51      89   1
 -15   1  13   16233     373   1
 -14   1  13    5406    1070   1
  13  -1   4   61357    1159  -3
 -13   1  13   61357    1159   1
 -12   1  13   12072     304   1
 -11   1  13   64456    1785   1
 -10   1  13   11149     280   1
  -9   1  13   10309     265   1
  -8   1  13   11710     497   1
  -7   1  13   12255     292   1
  -6   1  13    8421     230   1
  -5   1  13   53943     902   1
  -4   1  13   27265     508   1
   3  -1  11   43452     750  -3
  -3   1  13   43452     750   1
  -2   1  13   22512     440   1
  -1   1  13    9907     249   1
   0  -1  13    8503     230  -3
   0   1  13    8503     230   1
   1   1  13   25387     487   1
   2   1  13     489     104   1
  -3  -1  15     507     127  -3
   3   1  13     507     127   1
   4   1  13   44852     783   1
   5   1  13   55814    1337   1
   6   1  13   42551    1073   1
   7   1  13    4759     258   1
   8   1  13    2006     125   1
   9   1  13   14288     342   1
  10   1  13   51589     901   1
  11   1  13    1143     113   1
  12   1  13    1343     127   1
 -13  -1  22   14503     416  -3
  13   1  13   14503     416   1
  14   1  13    3859     182   1
  15   1  13    6612     235   1
 -16  -1  24   31322     623  -3
  16   1  13   31322     623   1
  17   1  13    6535     239   1
  18   1  13   13515     500   1
 -25   2  13     251     180   1
 -24   2  13       2     102   1
 -23   2  13    5846     247   1
  22  -2  -2    5322     225  -3
 -22   2  13    5322     225   1
 -21   2  13     717     132   1
 -20   2  13    -102     102   1
  19  -2   0    1600     138  -3
 -19   2  13    1600     138   1
 -18   2  13    2164     151   1
 -17   2  13    8330     443   1
  16  -2   2   23137     494  -3
 -16   2  13   23137     494   1
 -15   2  13     613     101   1
 -14   2  13    4379     350   1
  13  -2   4     207     129  -3
 -13   2  13     207     129   1
 -12   2  13    2865     149   1
 -11   2  13   28617     555   1
 -10   2  13    2976     147   1
  -9   2  13    6475     210   1
  -8   2  13  124283    3025   1
  -7   2  13   35803     639   1
  -6   2  13    3459     151   1
  -5   2  13   48212     821   1
  -4   2  13     206      78   1
   3  -2  11    8917     372  -3
  -3   2  13    8917     372   1
  -2   2  13    3824     161   1
  -1   2  13   50488     853   1
   0  -2  13  109729    1722  -3
   0   2  13  109729    1722   1
   1   2  13   31528     579   1
   2   2  13     135      75   1
  -3  -2  15     610      99  -3
   3   2  13     610      99   1
   4   2  13   16186     498   1
   5   2  13    3373     149   1
   6   2  13    4815     184   1
   7   2  13    2911     224   1
   8   2  13   16636     377   1
   9   2  13   18567     408   1
  10   2  13    8043     249   1
  11   2  13    2623     145   1
  12   2  13      61     120   1
 -13  -2  22    8907     347  -3
  13   2  13    8907     347   1
  14   2  13    1277     125   1
  15   2  13    8849     273   1
 -16  -2  24    3119     216  -3
  16   2  13    3119     216   1
  17   2  13    6990     361   1
  18   2  13    2350     245   1
 -25   3  13    3362     457   1
 -24   3  13    -121     121   1
 -23   3  13     359     127   1
  22  -3  -2    8380     279  -3
 -22   3  13    8380     279   1
 -21   3  13    -172     172   1
 -20   3  13    -148     148   1
  19  -3   0    2362     272  -3
 -19   3  13    2362     272   1
 -18   3  13     102     102   1
 -17   3  13    3817     178   1
  16  -3   2   54171     942  -3
 -16   3  13   54171     942   1
 -15   3  13    2234     137   1
 -14   3  13    3322     244   1
  13  -3   4   17503     614  -3
 -13   3  13   17503     614   1
 -12   3  13   58046     985   1
 -11   3  13    2960     199   1
 -10   3  13    8581     351   1
  -9   3  13   33215     606   1
  -8   3  13   21745     456   1
  -7   3  13   12335     547   1
  -6   3  13   37957     722   1
  -5   3  13   23948     777   1
  -4   3  13  108868    1762   1
   3  -3  11   90790    1445  -3
  -3   3  13   90790    1445   1
  -2   3  13   51677     874   1
  -1   3  13   63549    1209   1
   0  -3  13    8461     312  -3
   0   3  13    8461     312   1
   1   3  13    3314     158   1
   2   3  13   84995    1367   1
  -3  -3  15   32218     686  -3
   3   3  13   32218     686   1
   4   3  13   37309     678   1
   5   3  13     844     105   1
   6   3  13     195      82   1
   7   3  13    1673     298   1
   8   3  13    6092     239   1
   9   3  13      60      85   1
  10   3  13     285     119   1
  11   3  13    -109     109   1
  12   3  13      58      83   1
 -13  -3  22    7366     263  -3
  13   3  13    7366     263   1
  14   3  13    3351     200   1
  15   3  13     396      97   1
 -16  -3  24   46887     942  -3
  16   3  13   46887     942   1
  17   3  13   41899    1127   1
  18   3  13    2956     248   1
 -25   4  13     248     269   1
 -24   4  13    6569     482   1
 -23   4  13    5824     258   1
  22  -4  -2    3448     253  -3
 -22   4  13    3448     253   1
 -21   4  13     514     143   1
 -20   4  13     574     124   1
  19  -4   0    1104     156  -3
 -19   4  13    1104     156   1
 -18   4  13    1789     145   1
 -17   4  13   23980     579   1
  16  -4   2   17246     405  -3
 -16   4  13   17246     405   1
 -15   4  13   21102     459   1
 -14   4  13   22334     741   1
  13  -4   4    1804     156  -3
 -13   4  13    1804     156   1
 -12   4  13    7963     245   1
 -11   4  13    1712     132   1
 -10   4  13     -87      87   1
  -9   4  13     297      92   1
  -8   4  13   10390     417   1
  -7   4  13   12345     297   1
  -6   4  13    1652     117   1
  -5   4  13    4207     164   1
  -4   4  13     158      78   1
   3  -4  11    1397     107  -3
  -3   4  13    1397     107   1
  -2   4  13    2574     134   1
  -1   4  13    8530     236   1
   0  -4  13   12321     374  -3
   0   4  13   12321     374   1
   1   4  13     245     217   1
   2   4  13    1003      99   1
  -3  -4  15    8344     266  -3
   3   4  13    8344     266   1
   4   4  13   14374     370   1
   5   4  13   27074     534   1
   6   4  13   86820    1415   1
   7   4  13    3297     173   1
   8   4  13    2419     158   1
   9   4  13    -101     101   1
  10   4  13    3205     300   1
  11   4  13   12441     331   1
  12   4  13    3203     171   1
 -13  -4  22    1358     184  -3
  13   4  13    1358     184   1
  14   4  13   13514     513   1
  15   4  13   12574     498   1
 -16  -4  24    3318     270  -3
  16   4  13    3318     270   1
  17   4  13   19599     915   1
 -21   5  13    2877     363   1
 -20   5  13    3022     382   1
  19  -5   0    8612     609  -3
 -19   5  13    8612     609   1
 -18   5  13    -121     159   1
 -17   5  13    -136     136   1
  16  -5   2    3492     222  -3
 -16   5  13    3492     222   1
 -15   5  13    2468     201   1
 -14   5  13    6212     295   1
  13  -5   4    7528     522  -3
 -13   5  13    7528     522   1
 -12   5  13    3986     178   1
 -11   5  13   22486     467   1
 -10   5  13   10122     275   1
  -9   5  13    6781     224   1
  -8   5  13     579      92   1
  -7   5  13    5677     190   1
  -6   5  13    1331     110   1
  -5   5  13    1380     136   1
  -4   5  13     401      78   1
   3  -5  11    3292     149  -3
  -3   5  13    3292     149   1
  -2   5  13   11673     280   1
  -1   5  13    6776     208   1
   0  -5  13      16      72  -3
   0   5  13      16      72   1
   1   5  13    8235     234   1
   2   5  13    5122     234   1
  -3  -5  15   16617     371  -3
   3   5  13   16617     371   1
   4   5  13      49     121   1
   5   5  13    1795     191   1
   6   5  13     410     114   1
   7   5  13    4954     231   1
   8   5  13   20330     770   1
   9   5  13   18161     758   1
  10   5  13    8573     395   1
  11   5  13       4     181   1
  12   5  13    7049     363   1
 -13  -5  22    2469     289  -3
  13   5  13    2469     289   1
 -25   0  14   56496    1417   1
 -24   0  14   52370    1333   1
 -23   0  14   22182     779   1
 -22   0  14    -134     141   1
 -20   0  14   21039    1088   1
 -19   0  14   38029    1414   1
 -18   0  14   62349    1531   1
 -17   0  14   58425    1417   1
 -16   0  14  390874    8283   1
 -15   0  14  158436    4318   1
 -14   0  14  151281    4668   1
 -12   0  14   17329     544   1
 -11   0  14   33985     885   1
 -10   0  14    7303     311   1
  -9   0  14   96158    2167   1
  -8   0  14   33263     864   1
  -7   0  14  167191    3628   1
  -6   0  14  106032    2363   1
  -5   0  14   30746     802   1
  -4   0  14     753     144   1
   3   0  12  386136   12928  -3
  -3   0  14  386136   12928   1
  -2   0  14    3715     324   1
  -1   0  14   12600     463   1
   0   0  14     437     124  -3
   0   0  14     437     124   1
   1   0  14    9242     351   1
   2   0  14     391     124   1
  -3   0  16   55291    1329  -3
   3   0  14   55291    1329   1
   4   0  14   40536    2337   1
   5   0  14   22260     826   1
   6   0  14  425241    8985   1
   7   0  14     911     149   1
   8   0  14   53375    1309   1
   9   0  14   11940     437   1
  10   0  14    4549     260   1
  11   0  14   21452     650   1
  12   0  14   85774    2008   1
  13   0  14   46164    1185   1
  14   0  14   19698     626   1
  15   0  14   24499     736   1
  16   0  14     802     158   1
  17   0  14   18671     615   1
 -25   1  14   15006     392   1
 -24   1  14     -25     106   1
 -23   1  14    9983     307   1
  22  -1  -1     623     155  -3
 -22   1  14     623     155   1
 -21   1  14     501     161   1
 -20   1  14    5775     229   1
  19  -1   1   38956     724  -3
 -19   1  14   38956     724   1
 -18   1  14    1470     129   1
 -17   1  14   24269     585   1
  16  -1   3   34124     644  -3
 -16   1  14   34124     644   1
 -15   1  14     956     108   1
 -14   1  14   22970     475   1
 -12   1  14   24875     494   1
 -11   1  14   73638    1210   1
 -10   1  14    6837     218   1
  -9   1  14     640      96   1
  -8   1  14     336      89   1
  -7   1  14   67535    1111   1
  -6   1  14    4711     175   1
  -5   1  14   88783    1418   1
  -4   1  14    2642     152   1
   3  -1  12   29209     547  -3
  -3   1  14   29209     547   1
  -2   1  14    2047     121   1
  -1   1  14     216      79   1
   0  -1  14    3858     158  -3
   0   1  14    3858     158   1
   1   1  14    3160     147   1
   2   1  14    7336     221   1
  -3  -1  16   14359     336  -3
   3   1  14   14359     336   1
   4   1  14   70984    1356   1
   5   1  14      57     106   1
   6   1  14     979     102   1
   7   1  14   38949     708   1
   8   1  14     712      98   1
   9   1  14   47898     846   1
  10   1  14    1091     113   1
  11   1  14   24726     511   1
  12   1  14     389     112   1
 -13  -1  23     -85      85  -3
  13   1  14     -85      85   1
  14   1  14    1186     116   1
  15   1  14    4132     188   1
 -16  -1  25   22108     483  -3
  16   1  14   22108     483   1
  17   1  14     164     127   1
 -25   2  14     562     122   1
 -24   2  14      89     103   1
 -23   2  14     583     129   1
  22  -2  -1   13111     388  -3
 -22   2  14   13111     388   1
 -21   2  14     351     153   1
 -20   2  14    4621     258   1
  19  -2   1    9880     288  -3
 -19   2  14    9880     288   1
 -18   2  14   22035     474   1
 -17   2  14    1429     119   1
  16  -2   3   23875     493  -3
 -16   2  14   23875     493   1
 -15   2  14     417      92   1
 -14   2  14    5072     195   1
  13  -2   5   57581    1965  -3
 -13   2  14   57581    1965   1
 -12   2  14   19462     484   1
 -11   2  14    4771     183   1
 -10   2  14     331      85   1
  -9   2  14     -82      82   1
  -8   2  14   22948     461   1
  -7   2  14   70122    1149   1
  -6   2  14   24557     480   1
  -5   2  14   96641    1534   1
  -4   2  14   31536     581   1
   3  -2  12   23213     458  -3
  -3   2  14   23213     458   1
  -2   2  14   99736    1580   1
  -1   2  14   47182     810   1
   0  -2  14   34059     620  -3
   0   2  14   34059     620   1
   1   2  14     597      88   1
   2   2  14   23845     476   1
  -3  -2  16    3530     558  -3
   3   2  14    3530     558   1
   4   2  14    5997     201   1
   5   2  14     181     116   1
   6   2  14    8041     241   1
   7   2  14   16796     381   1
   8   2  14    1743     119   1
   9   2  14     189      83   1
  10   2  14     907     110   1
  11   2  14    4983     280   1
  12   2  14     660     102   1
 -13  -2  23   20239     460  -3
  13   2  14   20239     460   1
  14   2  14     186      98   1
  15   2  14    9239     279   1
 -16  -2  25     567     106  -3
  16   2  14     567     106   1
  17   2  14   18292     608   1
 -25   3  14      64     149   1
 -24   3  14     297     110   1
 -23   3  14    6394     243   1
  22  -3  -1    1648     139  -3
 -22   3  14    1648     139   1
 -21   3  14     263     105   1
 -20   3  14    2432     161   1
  19  -3   1    5165     241  -3
 -19   3  14    5165     241   1
 -18   3  14    5048     236   1
 -17   3  14     119      91   1
  16  -3   3   32472     626  -3
 -16   3  14   32472     626   1
 -15   3  14      91      85   1
 -14   3  14    2310     145   1
  13  -3   5    9340     305  -3
 -13   3  14    9340     305   1
 -11   3  14     729     101   1
 -10   3  14     392      92   1
  -9   3  14   19572     414   1
  -8   3  14   47870     827   1
  -7   3  14    4945     184   1
  -6   3  14   24300     645   1
  -5   3  14    8650     242   1
  -4   3  14   33963     619   1
   3  -3  12  136483    2449  -3
  -3   3  14  136483    2449   1
  -2   3  14   16103     460   1
  -1   3  14     866      99   1
   0  -3  14    2752     142  -3
   0   3  14    2752     142   1
   1   3  14   21399     591   1
   2   3  14     130      92   1
  -3  -3  16   38348     694  -3
   3   3  14   38348     694   1
   4   3  14    1028     102   1
   5   3  14   35698     668   1
   6   3  14    2564     150   1
   7   3  14     526      92   1
   8   3  14   25575     672   1
   9   3  14    9119     272   1
  10   3  14     241     131   1
  11   3  14    8409     263   1
  12   3  14     429      96   1
 -13  -3  23    2675     183  -3
  13   3  14    2675     183   1
  14   3  14    6854     239   1
  15   3  14       6      82   1
 -16  -3  25    6172     381  -3
  16   3  14    6172     381   1
  17   3  14    8867     401   1
 -24   4  14     731     177   1
 -23   4  14     160     104   1
  22  -4  -1    4713     214  -3
 -22   4  14    4713     214   1
 -21   4  14     115     105   1
 -20   4  14    1857     145   1
  19  -4   1    1358     196  -3
 -19   4  14    1358     196   1
 -18   4  14      42      98   1
 -17   4  14    3331     183   1
  16  -4   3    5474     236  -3
 -16   4  14    5474     236   1
 -15   4  14    6066     227   1
 -14   4  14   21748     467   1
  13  -4   5    2738     252  -3
 -13   4  14    2738     252   1
 -11   4  14   13212     327   1
 -10   4  14     -99      99   1
  -9   4  14     954     108   1
  -8   4  14      58      85   1
  -7   4  14     445     116   1
  -6   4  14    1433     117   1
  -5   4  14   11328     284   1
  -4   4  14   43515     759   1
   3  -4  12    6842     214  -3
  -3   4  14    6842     214   1
  -2   4  14    5458     190   1
  -1   4  14    5501     191   1
   0  -4  14    4410     177  -3
   0   4  14    4410     177   1
   1   4  14    6730     284   1
   2   4  14    2688     141   1
  -3  -4  16    8523     252  -3
   3   4  14    8523     252   1
   4   4  14    7526     234   1
   5   4  14   61171    1040   1
   6   4  14   32129     943   1
   7   4  14    2892     161   1
   8   4  14   31274     613   1
   9   4  14    2479     213   1
  10   4  14     500      99   1
  11   4  14    3516     177   1
  12   4  14    6821     283   1
 -13  -4  23    1059     173  -3
  13   4  14    1059     173   1
  14   4  14    2010     152   1
  15   4  14   18523     686   1
 -16  -4  25     778     215  -3
  16   4  14     778     215   1
 -21   5  14    1667     473   1
 -20   5  14     348     215   1
  19  -5   1    9026    1029  -3
 -19   5  14    9026    1029   1
 -18   5  14   43909    1703   1
 -17   5  14    1148     152   1
  16  -5   3   38270     838  -3
 -16   5  14   38270     838   1
 -15   5  14    9025     283   1
 -14   5  14     289     109   1
  13  -5   5    5762     330  -3
 -13   5  14    5762     330   1
 -12   5  14    -100     100   1
 -11   5  14    4041     183   1
 -10   5  14    3059     158   1
  -9   5  14     829     106   1
  -8   5  14     758      99   1
  -7   5  14   10896     277   1
  -6   5  14    2755     151   1
  -5   5  14      17      75   1
  -4   5  14     392      79   1
   3  -5  12     597     100  -3
  -3   5  14     597     100   1
  -2   5  14    7699     224   1
  -1   5  14     795     100   1
   0  -5  14    7462     482  -3
   0   5  14    7462     482   1
   1   5  14     847      98   1
   2   5  14   15212     349   1
  -3  -5  16     931     104  -3
   3   5  14     931     104   1
   4   5  14   11143     371   1
   5   5  14     858     122   1
   6   5  14     -94      94   1
   7   5  14    1305     181   1
   8   5  14    2319     385   1
   9   5  14   60072    1498   1
  10   5  14    2206     222   1
  11   5  14      87     129   1
  12   5  14     122     138   1
 -25   1  15    5194     223   1
 -24   1  15    1257     140   1
 -23   1  15    1369     139   1
  22  -1   0     254     109  -3
 -22   1  15     254     109   1
 -21   1  15    4726     211   1
 -20   1  15     399     106   1
  19  -1   2   58881    1020  -3
 -19   1  15   58881    1020   1
 -18   1  15    4505     192   1
 -17   1  15    1510     127   1
  16  -1   4   31535     608  -3
 -16   1  15   31535     608   1
 -15   1  15   46279     824   1
 -14   1  15   33817     640   1
  13  -1   6   26379     527  -3
 -13   1  15   26379     527   1
 -12   1  15     918     527   1
 -11   1  15    6824     266   1
 -10   1  15    6626     304   1
  -9   1  15   38991     701   1
  -8   1  15    5715     201   1
  -7   1  15   66876    1106   1
  -6   1  15   15425     352   1
  -5   1  15   99991    1591   1
  -4   1  15    6154     233   1
   3  -1  13   80993    1312  -3
  -3   1  15   80993    1312   1
  -2   1  15    6185     215   1
  -1   1  15    5615     193   1
   0  -1  15   32075     594  -3
   0   1  15   32075     594   1
   1   1  15   35307     646   1
   2   1  15    3800     231   1
  -3  -1  17     130     131  -3
   3   1  15     130     131   1
   4   1  15   61385    1037   1
   5   1  15   72464    1200   1
   6   1  15     584      96   1
   7   1  15    3766     167   1
   8   1  15     577      94   1
   9   1  15   31207     605   1
  10   1  15    7297     235   1
  11   1  15   25551     610   1
  12   1  15    7109     239   1
 -13  -1  24     775     116  -3
  13   1  15     775     116   1
  14   1  15     249      92   1
  15   1  15    3839     183   1
 -16  -1  26    9533     445  -3
  16   1  15    9533     445   1
 -25   2  15    4324     296   1
 -24   2  15     828     168   1
 -23   2  15    1030     141   1
  22  -2   0   33275     740  -3
 -22   2  15   33275     740   1
 -21   2  15     729     121   1
 -20   2  15   32612    1167   1
  19  -2   2     272      96  -3
 -19   2  15     272      96   1
 -18   2  15    3422     170   1
 -17   2  15   22478     477   1
  16  -2   4   20584     448  -3
 -16   2  15   20584     448   1
 -15   2  15    1350     121   1
 -14   2  15    4529     187   1
  13  -2   6   65217    2865  -3
 -13   2  15   65217    2865   1
 -12   2  15   12360     318   1
 -10   2  15    9364     269   1
  -9   2  15   98095    1570   1
  -8   2  15   12757     314   1
  -7   2  15  156817    2425   1
  -6   2  15   93976    1503   1
  -5   2  15  114285    1798   1
  -4   2  15  161505    2488   1
   3  -2  13    4497     176  -3
  -3   2  15    4497     176   1
  -2   2  15   77742    1264   1
  -1   2  15    2263     131   1
   0  -2  15   87501    1630  -3
   0   2  15   87501    1630   1
   1   2  15    7684     381   1
   2   2  15   29180     560   1
  -3  -2  17    8681     434  -3
   3   2  15    8681     434   1
   4   2  15   44113     846   1
   5   2  15    4412     178   1
   6   2  15    1475     118   1
   7   2  15   20692     443   1
   8   2  15   15711     369   1
   9   2  15   19501     432   1
  10   2  15    5717     309   1
  11   2  15     100      84   1
  12   2  15    7050     244   1
 -13  -2  24   15733     383  -3
  13   2  15   15733     383   1
  14   2  15    2303     148   1
  15   2  15    1895     140   1
 -16  -2  26    7404     353  -3
  16   2  15    7404     353   1
 -25   3  15    2176     238   1
 -24   3  15    2765     188   1
 -23   3  15     885     127   1
  22  -3   0    4115     519  -3
 -22   3  15    4115     519   1
 -21   3  15     268     229   1
 -20   3  15     278     160   1
  19  -3   2    2691     204  -3
 -19   3  15    2691     204   1
 -18   3  15    2322     154   1
 -17   3  15      32     105   1
  16  -3   4    3573     198  -3
 -16   3  15    3573     198   1
 -15   3  15   39132     738   1
 -14   3  15    1589     136   1
  13  -3   6   10014     332  -3
 -13   3  15   10014     332   1
 -12   3  15    3052     162   1
 -10   3  15     553     185   1
  -9   3  15    2895     154   1
  -8   3  15   52511     901   1
  -7   3  15   26439     517   1
  -6   3  15   26786     602   1
  -5   3  15   55008    1079   1
  -4   3  15  108872    1735   1
   3  -3  13     853     207  -3
  -3   3  15     853     207   1
  -2   3  15    4247     174   1
  -1   3  15     245     119   1
   0  -3  15     299      91  -3
   0   3  15     299      91   1
   1   3  15   18872     406   1
   2   3  15   43433     773   1
  -3  -3  17    3236     158  -3
   3   3  15    3236     158   1
   4   3  15    8574     356   1
   5   3  15   21486     456   1
   6   3  15    8941     271   1
   7   3  15    2794     154   1
   8   3  15    1540     123   1
   9   3  15     955     158   1
  10   3  15    -113     113   1
  11   3  15    2308     147   1
  12   3  15      21      95   1
 -13  -3  24      27     101  -3
  13   3  15      27     101   1
  14   3  15    1188     119   1
  15   3  15    4638     284   1
 -16  -3  26    3220     247  -3
  16   3  15    3220     247   1
 -24   4  15    1794     221   1
 -23   4  15      11     110   1
  22  -4   0    1479     259  -3
 -22   4  15    1479     259   1
 -21   4  15    -114     114   1
 -20   4  15   12089     441   1
  19  -4   2    6245     240  -3
 -19   4  15    6245     240   1
 -18   4  15     313     147   1
 -17   4  15     251     102   1
  16  -4   4    1591     136  -3
 -16   4  15    1591     136   1
 -15   4  15    4737     243   1
 -14   4  15     237      91   1
  13  -4   6    1581     139  -3
 -13   4  15    1581     139   1
 -12   4  15     875     150   1
 -11   4  15     -77     118   1
 -10   4  15    4252     263   1
  -9   4  15     369      98   1
  -8   4  15    2423     144   1
  -7   4  15    5362     198   1
  -6   4  15     275      94   1
  -5   4  15    4562     184   1
  -4   4  15   39291     706   1
   3  -4  13    1824     170  -3
  -3   4  15    1824     170   1
  -2   4  15     241     128   1
  -1   4  15      47      82   1
   0  -4  15    1968     126  -3
   0   4  15    1968     126   1
   1   4  15    7959     239   1
   2   4  15    3560     162   1
  -3  -4  17    1302     121  -3
   3   4  15    1302     121   1
   4   4  15    2099     137   1
   5   4  15   10991     330   1
   6   4  15     -89      89   1
   7   4  15    9683     285   1
   8   4  15    7405     340   1
   9   4  15    4904     205   1
  10   4  15      -7      96   1
  11   4  15    2418     153   1
  12   4  15     330     132   1
 -13  -4  24     344     101  -3
  13   4  15     344     101   1
  14   4  15     618     153   1
  15   4  15   14696     947   1
 -16  -4  26     357     206  -3
  16   4  15     357     206   1
 -20   5  15   12026     697   1
  19  -5   2   35527    1862  -3
 -19   5  15   35527    1862   1
 -17   5  15     740     180   1
  16  -5   4    1350     169  -3
 -16   5  15    1350     169   1
 -15   5  15    -130     130   1
 -14   5  15     148     109   1
  13  -5   6    1160     161  -3
 -13   5  15    1160     161   1
 -12   5  15    1800     142   1
 -11   5  15    1832     204   1
 -10   5  15   11248     364   1
  -9   5  15     -89      89   1
  -8   5  15    1827     126   1
  -7   5  15    3589     164   1
  -6   5  15     599      96   1
  -5   5  15    1790     121   1
  -4   5  15      53      79   1
   3  -5  13    1519     151  -3
  -3   5  15    1519     151   1
  -2   5  15   12222     422   1
  -1   5  15    5548     274   1
   0  -5  15   10407     279  -3
   0   5  15   10407     279   1
   1   5  15   10710     369   1
   2   5  15    3428     184   1
  -3  -5  17    2885     183  -3
   3   5  15    2885     183   1
   4   5  15     883     118   1
   5   5  15     229     101   1
   6   5  15    9776     418   1
   8   5  15     133     138   1
   9   5  15   17848     606   1
  10   5  15   32348     926   1
  11   5  15    1289     188   1
 -15   0 -16    4853     362  -2
 -25   0  16    4853     362   1
 -14   0 -16    4111     372  -2
 -24   0  16    4111     372   1
 -13   0 -16    9559     426  -2
 -23   0  16    9559     426   1
 -12   0 -16   21129     790  -2
 -22   0  16   21129     790   1
  -9   0 -16   12063     535  -2
 -19   0  16   12063     535   1
  -8   0 -16   49972    1754  -2
 -18   0  16   49972    1754   1
  -7   0 -16  180301    4632  -2
 -17   0  16  180301    4632   1
  -6   0 -16   34020     920  -2
 -16   0  16   34020     920   1
  -5   0 -16   50895    2299  -2
 -15   0  16   50895    2299   1
  -4   0 -16   15701     531  -2
 -14   0  16   15701     531   1
  -3   0 -16  142263    3155  -2
 -13   0  16  142263    3155   1
  -2   0 -16   16839     541  -2
 -12   0  16   16839     541   1
  -1   0 -16    2619     229  -2
 -11   0  16    2619     229   1
   1   0 -16   11146     419  -2
  -9   0  16   11146     419   1
   2   0 -16   12034     480  -2
  -8   0  16   12034     480   1
   3   0 -16   11635     422  -2
  -7   0  16   11635     422   1
   4   0 -16   18941     580  -2
  -6   0  16   18941     580   1
   5   0 -16     406     239  -2
  -5   0  16     406     239   1
   6   0 -16   18452    1084  -2
  -4   0  16   18452    1084   1
   7   0 -16   12285     674  -2
   3   0  14   12285     674  -3
  -3   0  16   12285     674   1
   8   0 -16   11833     426  -2
  -2   0  16   11833     426   1
   9   0 -16   11336     690  -2
  -1   0  16   11336     690   1
  11   0 -16    1964     237  -2
   1   0  16    1964     237   1
  12   0 -16   18868     580  -2
   2   0  16   18868     580   1
  13   0 -16  151517    3363  -2
  -3   0  18  151517    3363  -3
   3   0  16  151517    3363   1
  14   0 -16   14300     493  -2
   4   0  16   14300     493   1
  15   0 -16   47509    1617  -2
   5   0  16   47509    1617   1
  16   0 -16   35483    1293  -2
   6   0  16   35483    1293   1
  17   0 -16  135355    4284  -2
   7   0  16  135355    4284   1
  18   0 -16   60225    1463  -2
   8   0  16   60225    1463   1
  19   0 -16   15094     513  -2
   9   0  16   15094     513   1
  21   0 -16   24292     728  -2
  11   0  16   24292     728   1
  22   0 -16   25480     810  -2
  12   0  16   25480     810   1
  23   0 -16    5712     554  -2
  13   0  16    5712     554   1
  24   0 -16    7155     350  -2
  14   0  16    7155     350   1
  25   0 -16    5391     309  -2
  15   0  16    5391     309   1
 -15  -1 -16    1274     160  -2
 -25   1  16    1274     160   1
 -14  -1 -16   30154     715  -2
 -24   1  16   30154     715   1
 -13  -1 -16    4307     205  -2
 -23   1  16    4307     205   1
 -12  -1 -16   15818     412  -2
  22  -1   1   15818     412  -3
 -22   1  16   15818     412   1
 -11  -1 -16    3067     168  -2
 -21   1  16    3067     168   1
  -9  -1 -16   13437     477  -2
  19  -1   3   13437     477  -3
 -19   1  16   13437     477   1
  -8  -1 -16   38023     913  -2
 -18   1  16   38023     913   1
  -7  -1 -16   58857    1421  -2
 -17   1  16   58857    1421   1
  -6  -1 -16   32127     624  -2
  16  -1   5   32127     624  -3
 -16   1  16   32127     624   1
  -5  -1 -16  234989    4792  -2
 -15   1  16  234989    4792   1
  -4  -1 -16   11315     304  -2
 -14   1  16   11315     304   1
  -3  -1 -16  135206    2127  -2
  13  -1   7  135206    2127  -3
 -13   1  16  135206    2127   1
  -2  -1 -16   70517    1242  -2
 -12   1  16   70517    1242   1
  -1  -1 -16  140063    2192  -2
 -11   1  16  140063    2192   1
   1  -1 -16   88491    2139  -2
  -9   1  16   88491    2139   1
   2  -1 -16   42091     937  -2
  -8   1  16   42091     937   1
   3  -1 -16   73536    1290  -2
  -7   1  16   73536    1290   1
   4  -1 -16   43019    1111  -2
  -6   1  16   43019    1111   1
   5  -1 -16   14941     351  -2
  -5   1  16   14941     351   1
   6  -1 -16   46606     816  -2
  -4   1  16   46606     816   1
   7  -1 -16   74312    1222  -2
   3  -1  14   74312    1222  -3
  -3   1  16   74312    1222   1
   8  -1 -16   46525     829  -2
  -2   1  16   46525     829   1
   9  -1 -16   96793    2189  -2
  -1   1  16   96793    2189   1
  10  -1 -16   14103     434  -2
   0  -1  16   14103     434  -3
   0   1  16   14103     434   1
  11  -1 -16  123645    4948  -2
   1   1  16  123645    4948   1
  12  -1 -16   72925    1212  -2
   2   1  16   72925    1212   1
  13  -1 -16  131799    2068  -2
  -3  -1  18  131799    2068  -3
   3   1  16  131799    2068   1
  14  -1 -16   10812     319  -2
   4   1  16   10812     319   1
  15  -1 -16  222729    3577  -2
   5   1  16  222729    3577   1
  16  -1 -16   23598    1086  -2
   6   1  16   23598    1086   1
  17  -1 -16   51430    1773  -2
   7   1  16   51430    1773   1
  18  -1 -16   38079     710  -2
   8   1  16   38079     710   1
  19  -1 -16   15551     425  -2
   9   1  16   15551     425   1
  20  -1 -16   43190    1110  -2
  10   1  16   43190    1110   1
  21  -1 -16    2537     184  -2
  11   1  16    2537     184   1
  22  -1 -16   17917     422  -2
  12   1  16   17917     422   1
  23  -1 -16    4210     340  -2
 -13  -1  25    4210     340  -3
  13   1  16    4210     340   1
  24  -1 -16   37677     717  -2
  14   1  16   37677     717   1
  25  -1 -16     806     158  -2
  15   1  16     806     158   1
 -15  -2 -16     358     277  -2
 -25   2  16     358     277   1
 -14  -2 -16     156     108  -2
 -24   2  16     156     108   1
 -13  -2 -16   27665     935  -2
 -23   2  16   27665     935   1
 -12  -2 -16   19017     687  -2
  22  -2   1   19017     687  -3
 -22   2  16   19017     687   1
 -11  -2 -16   11685     431  -2
 -21   2  16   11685     431   1
 -10  -2 -16   20494     730  -2
 -20   2  16   20494     730   1
  -9  -2 -16    5087     223  -2
  19  -2   3    5087     223  -3
 -19   2  16    5087     223   1
  -8  -2 -16    2690     156  -2
 -18   2  16    2690     156   1
  -7  -2 -16   10884     303  -2
 -17   2  16   10884     303   1
  -6  -2 -16   37786     800  -2
  16  -2   5   37786     800  -3
 -16   2  16   37786     800   1
  -5  -2 -16   16233     384  -2
 -15   2  16   16233     384   1
  -4  -2 -16   11336     302  -2
 -14   2  16   11336     302   1
  -3  -2 -16    9950     287  -2
  13  -2   7    9950     287  -3
 -13   2  16    9950     287   1
  -2  -2 -16   16631     383  -2
 -12   2  16   16631     383   1
  -1  -2 -16   11763     308  -2
 -11   2  16   11763     308   1
   0  -2 -16    6087     317  -2
 -10   2  16    6087     317   1
   1  -2 -16    1119     254  -2
  -9   2  16    1119     254   1
   2  -2 -16  116057    2594  -2
  -8   2  16  116057    2594   1
   3  -2 -16  204743    4074  -2
  -7   2  16  204743    4074   1
   4  -2 -16  135831    2738  -2
  -6   2  16  135831    2738   1
   5  -2 -16   16981     506  -2
  -5   2  16   16981     506   1
   6  -2 -16  149431    2684  -2
  -4   2  16  149431    2684   1
   7  -2 -16  212538    5105  -2
   3  -2  14  212538    5105  -3
  -3   2  16  212538    5105   1
   8  -2 -16  115990    2984  -2
  -2   2  16  115990    2984   1
   9  -2 -16     806     101  -2
  -1   2  16     806     101   1
  10  -2 -16    6951     225  -2
   0  -2  16    6951     225  -3
   0   2  16    6951     225   1
  11  -2 -16   11513     453  -2
   1   2  16   11513     453   1
  12  -2 -16   15303     494  -2
   2   2  16   15303     494   1
  13  -2 -16    9508     376  -2
  -3  -2  18    9508     376  -3
   3   2  16    9508     376   1
  14  -2 -16   13851     337  -2
   4   2  16   13851     337   1
  15  -2 -16   13873     533  -2
   5   2  16   13873     533   1
  16  -2 -16   30156     728  -2
   6   2  16   30156     728   1
  17  -2 -16   10146     313  -2
   7   2  16   10146     313   1
  18  -2 -16    3173     205  -2
   8   2  16    3173     205   1
  19  -2 -16    3846     256  -2
   9   2  16    3846     256   1
  20  -2 -16   19646     615  -2
  10   2  16   19646     615   1
  21  -2 -16   12049     508  -2
  11   2  16   12049     508   1
  22  -2 -16   28541     582  -2
  12   2  16   28541     582   1
  23  -2 -16   37952     787  -2
 -13  -2  25   37952     787  -3
  13   2  16   37952     787   1
  24  -2 -16      26      89  -2
  14   2  16      26      89   1
  25  -2 -16     556     152  -2
  15   2  16     556     152   1
 -14  -3 -16    5847     336  -2
 -24   3  16    5847     336   1
 -13  -3 -16    5489     238  -2
 -23   3  16    5489     238   1
 -12  -3 -16   11077     326  -2
  22  -3   1   11077     326  -3
 -22   3  16   11077     326   1
 -11  -3 -16     457     112  -2
 -21   3  16     457     112   1
 -10  -3 -16    3446     198  -2
 -20   3  16    3446     198   1
  -9  -3 -16   20715     883  -2
  19  -3   3   20715     883  -3
 -19   3  16   20715     883   1
  -8  -3 -16    1139     143  -2
 -18   3  16    1139     143   1
  -7  -3 -16    9832     308  -2
 -17   3  16    9832     308   1
  -6  -3 -16   27731     560  -2
  16  -3   5   27731     560  -3
 -16   3  16   27731     560   1
  -5  -3 -16    4197     204  -2
 -15   3  16    4197     204   1
  -4  -3 -16    6418     251  -2
 -14   3  16    6418     251   1
  -3  -3 -16   13079     532  -2
  13  -3   7   13079     532  -3
 -13   3  16   13079     532   1
  -2  -3 -16    7292     428  -2
 -12   3  16    7292     428   1
  -1  -3 -16   23066     558  -2
 -11   3  16   23066     558   1
   0  -3 -16   17323     496  -2
 -10   3  16   17323     496   1
   1  -3 -16     229     140  -2
  -9   3  16     229     140   1
   2  -3 -16    8612     576  -2
  -8   3  16    8612     576   1
   3  -3 -16   71540    1689  -2
  -7   3  16   71540    1689   1
   4  -3 -16   66588    2155  -2
  -6   3  16   66588    2155   1
   5  -3 -16     214     127  -2
  -5   3  16     214     127   1
   6  -3 -16   79092    1496  -2
  -4   3  16   79092    1496   1
   7  -3 -16   66008    1360  -2
   3  -3  14   66008    1360  -3
  -3   3  16   66008    1360   1
   8  -3 -16   10674     287  -2
  -2   3  16   10674     287   1
   9  -3 -16     -90      90  -2
  -1   3  16     -90      90   1
  10  -3 -16   21568     455  -2
   0  -3  16   21568     455  -3
   0   3  16   21568     455   1
  11  -3 -16   22415     811  -2
   1   3  16   22415     811   1
  12  -3 -16    9752     343  -2
   2   3  16    9752     343   1
  13  -3 -16   15314     424  -2
  -3  -3  18   15314     424  -3
   3   3  16   15314     424   1
  14  -3 -16    5360     293  -2
   4   3  16    5360     293   1
  15  -3 -16    6593     226  -2
   5   3  16    6593     226   1
  16  -3 -16   23220     748  -2
   6   3  16   23220     748   1
  17  -3 -16   11983     323  -2
   7   3  16   11983     323   1
  18  -3 -16     538     151  -2
   8   3  16     538     151   1
  19  -3 -16     905     117  -2
   9   3  16     905     117   1
  20  -3 -16    5051     207  -2
  10   3  16    5051     207   1
  21  -3 -16     504     102  -2
  11   3  16     504     102   1
  22  -3 -16    8066     438  -2
  12   3  16    8066     438   1
  23  -3 -16    3679     268  -2
 -13  -3  25    3679     268  -3
  13   3  16    3679     268   1
  24  -3 -16    6736     614  -2
  14   3  16    6736     614   1
  25  -3 -16    1105     189  -2
  15   3  16    1105     189   1
 -14  -4 -16    7750     651  -2
 -24   4  16    7750     651   1
 -13  -4 -16    2751     273  -2
 -23   4  16    2751     273   1
 -12  -4 -16   61129    1211  -2
  22  -4   1   61129    1211  -3
 -22   4  16   61129    1211   1
 -11  -4 -16     587     119  -2
 -21   4  16     587     119   1
 -10  -4 -16    3209     305  -2
 -20   4  16    3209     305   1
  -9  -4 -16    2367     229  -2
  19  -4   3    2367     229  -3
 -19   4  16    2367     229   1
  -8  -4 -16     135     233  -2
 -18   4  16     135     233   1
  -7  -4 -16    7973     388  -2
 -17   4  16    7973     388   1
  -6  -4 -16    7036     307  -2
  16  -4   5    7036     307  -3
 -16   4  16    7036     307   1
  -5  -4 -16   58277    1045  -2
 -15   4  16   58277    1045   1
  -4  -4 -16    3440     193  -2
 -14   4  16    3440     193   1
  -3  -4 -16    4610     198  -2
  13  -4   7    4610     198  -3
 -13   4  16    4610     198   1
  -2  -4 -16    5102     203  -2
 -12   4  16    5102     203   1
  -1  -4 -16    5330     244  -2
 -11   4  16    5330     244   1
   0  -4 -16    3330     188  -2
 -10   4  16    3330     188   1
   1  -4 -16    6542     357  -2
  -9   4  16    6542     357   1
   2  -4 -16   51151     894  -2
  -8   4  16   51151     894   1
   3  -4 -16    8228     299  -2
  -7   4  16    8228     299   1
   4  -4 -16   26067    1033  -2
  -6   4  16   26067    1033   1
   5  -4 -16   18627     473  -2
  -5   4  16   18627     473   1
   6  -4 -16   31912     732  -2
  -4   4  16   31912     732   1
   7  -4 -16   10707     293  -2
   3  -4  14   10707     293  -3
  -3   4  16   10707     293   1
   8  -4 -16   45225     928  -2
  -2   4  16   45225     928   1
   9  -4 -16    7520     278  -2
  -1   4  16    7520     278   1
  10  -4 -16    7426     237  -2
   0  -4  16    7426     237  -3
   0   4  16    7426     237   1
  11  -4 -16    4791     231  -2
   1   4  16    4791     231   1
  12  -4 -16    4189     263  -2
   2   4  16    4189     263   1
  13  -4 -16    3226     245  -2
  -3  -4  18    3226     245  -3
   3   4  16    3226     245   1
  14  -4 -16    5277     204  -2
   4   4  16    5277     204   1
  15  -4 -16   38393    1688  -2
   5   4  16   38393    1688   1
  16  -4 -16    8213     264  -2
   6   4  16    8213     264   1
  17  -4 -16   13342     353  -2
   7   4  16   13342     353   1
  18  -4 -16     522     108  -2
   8   4  16     522     108   1
  19  -4 -16    1805     138  -2
   9   4  16    1805     138   1
  20  -4 -16    6325     245  -2
  10   4  16    6325     245   1
  21  -4 -16     185     128  -2
  11   4  16     185     128   1
  22  -4 -16   61694    1332  -2
  12   4  16   61694    1332   1
  23  -4 -16    2518     236  -2
 -13  -4  25    2518     236  -3
  13   4  16    2518     236   1
  24  -4 -16   18852    1278  -2
  14   4  16   18852    1278   1
  25  -4 -16    3184     355  -2
  15   4  16    3184     355   1
  -9  -5 -16   97624    3248  -2
  19  -5   3   97624    3248  -3
 -19   5  16   97624    3248   1
  -8  -5 -16  109724    4171  -2
 -18   5  16  109724    4171   1
  -7  -5 -16    9545     440  -2
 -17   5  16    9545     440   1
  -6  -5 -16    8194     441  -2
  16  -5   5    8194     441  -3
 -16   5  16    8194     441   1
  -5  -5 -16    6783     298  -2
 -15   5  16    6783     298   1
  -4  -5 -16    1548     190  -2
 -14   5  16    1548     190   1
  -3  -5 -16    8466     278  -2
  13  -5   7    8466     278  -3
 -13   5  16    8466     278   1
  -2  -5 -16   24339     718  -2
 -12   5  16   24339     718   1
  -1  -5 -16   11934     561  -2
 -11   5  16   11934     561   1
   0  -5 -16   54644    1224  -2
 -10   5  16   54644    1224   1
   1  -5 -16   35100     796  -2
  -9   5  16   35100     796   1
   2  -5 -16   14723     414  -2
  -8   5  16   14723     414   1
   3  -5 -16    8367     257  -2
  -7   5  16    8367     257   1
   4  -5 -16    3290     163  -2
  -6   5  16    3290     163   1
   5  -5 -16    1961     135  -2
  -5   5  16    1961     135   1
   6  -5 -16    2426     171  -2
  -4   5  16    2426     171   1
   7  -5 -16    4880     361  -2
   3  -5  14    4880     361  -3
  -3   5  16    4880     361   1
   8  -5 -16   10304     474  -2
  -2   5  16   10304     474   1
   9  -5 -16   32998     787  -2
  -1   5  16   32998     787   1
  10  -5 -16   51134    1269  -2
   0  -5  16   51134    1269  -3
   0   5  16   51134    1269   1
  11  -5 -16   19670     603  -2
   1   5  16   19670     603   1
  12  -5 -16   34274     763  -2
   2   5  16   34274     763   1
  13  -5 -16   15579     451  -2
  -3  -5  18   15579     451  -3
   3   5  16   15579     451   1
  14  -5 -16    2051     164  -2
   4   5  16    2051     164   1
  15  -5 -16    5303     366  -2
   5   5  16    5303     366   1
  16  -5 -16    6537     478  -2
   6   5  16    6537     478   1
  17  -5 -16    5888     414  -2
   7   5  16    5888     414   1
  18  -5 -16  118386    3271  -2
   8   5  16  118386    3271   1
  19  -5 -16   70441    2517  -2
   9   5  16   70441    2517   1
  20  -5 -16   59143    4461  -2
  10   5  16   59143    4461   1
 -24   1  17    7330     263   1
 -23   1  17   10800     475   1
  22  -1   2    2284     157  -3
 -22   1  17    2284     157   1
 -21   1  17   42633     789   1
 -20   1  17     535     106   1
  19  -1   4    1348     273  -3
 -19   1  17    1348     273   1
 -18   1  17   23397     497   1
 -17   1  17   54543     954   1
  16  -1   6   18785     425  -3
 -16   1  17   18785     425   1
 -15   1  17   30111     594   1
 -14   1  17   73196    1223   1
  13  -1   8   85670    1410  -3
 -13   1  17   85670    1410   1
 -12   1  17   14867     364   1
 -11   1  17   24176     501   1
 -10   1  17  161724    2512   1
  -9   1  17   28293     564   1
  -8   1  17    1486     146   1
  -7   1  17     827     202   1
  -6   1  17   10341     426   1
  -5   1  17    1743     269   1
  -4   1  17   16101     523   1
   3  -1  15    1454     172  -3
  -3   1  17    1454     172   1
  -2   1  17   46065     942   1
  -1   1  17   20495     459   1
   0  -1  17     554     104  -3
   0   1  17     554     104   1
   1   1  17   89937    1459   1
   2   1  17      -5      87   1
  -3  -1  19  167314    2596  -3
   3   1  17  167314    2596   1
   4   1  17   11218     303   1
   5   1  17   85736    1444   1
   6   1  17   41720     761   1
   7   1  17    8487     262   1
   8   1  17   10569     362   1
   9   1  17    8309     320   1
  10   1  17     -93      93   1
  11   1  17    3389     172   1
  12   1  17    6858     248   1
 -13  -1  26    1596     129  -3
  13   1  17    1596     129   1
  14   1  17   52389    1365   1
 -24   2  17      24     105   1
 -23   2  17   12005     344   1
  22  -2   2     312     122  -3
 -22   2  17     312     122   1
 -21   2  17    1399     131   1
 -20   2  17   11921     348   1
  19  -2   4     252     182  -3
 -19   2  17     252     182   1
 -18   2  17     270      99   1
 -17   2  17    5109     205   1
  16  -2   6   23552     498  -3
 -16   2  17   23552     498   1
 -15   2  17     313      92   1
 -14   2  17    1726     136   1
  13  -2   8    1422     130  -3
 -13   2  17    1422     130   1
 -12   2  17    2768     163   1
 -11   2  17     100      95   1
 -10   2  17   63388    1073   1
  -9   2  17     143      95   1
  -8   2  17  219557    3356   1
  -7   2  17   22451     667   1
  -6   2  17    8875     377   1
  -5   2  17      61     126   1
  -4   2  17     867     154   1
   3  -2  15   68264    1614  -3
  -3   2  17   68264    1614   1
  -2   2  17    2270     203   1
  -1   2  17     125      84   1
   0  -2  17    7552     237  -3
   0   2  17    7552     237   1
   1   2  17  132800    2090   1
   2   2  17    3245     163   1
  -3  -2  19   14024     351  -3
   3   2  17   14024     351   1
   4   2  17   14407     370   1
   5   2  17    3158     158   1
   6   2  17     994     112   1
   7   2  17    3591     183   1
   8   2  17   16624     438   1
   9   2  17   14699     368   1
  10   2  17    -100     100   1
  11   2  17     813     116   1
  12   2  17    6535     234   1
 -13  -2  26     555     102  -3
  13   2  17     555     102   1
  14   2  17    3913     263   1
 -24   3  17    7810     388   1
 -23   3  17    5210     254   1
  22  -3   2     141     109  -3
 -22   3  17     141     109   1
 -21   3  17     346     111   1
 -20   3  17     -27      94   1
  19  -3   4    5526     271  -3
 -19   3  17    5526     271   1
 -18   3  17     181     167   1
 -17   3  17    7929     262   1
  16  -3   6     333     100  -3
 -16   3  17     333     100   1
 -15   3  17     -38      88   1
 -14   3  17    2137     156   1
  13  -3   8     457     112  -3
 -13   3  17     457     112   1
 -12   3  17    3587     208   1
 -11   3  17     455     101   1
 -10   3  17    1302     126   1
  -9   3  17     193      98   1
  -8   3  17     454     107   1
  -7   3  17     619     162   1
  -6   3  17    2996     233   1
  -5   3  17     141     125   1
  -4   3  17     326     138   1
   3  -3  15    4617     273  -3
  -3   3  17    4617     273   1
  -2   3  17    2103     195   1
  -1   3  17     362     111   1
   0  -3  17    5847     219  -3
   0   3  17    5847     219   1
   1   3  17    4109     201   1
   2   3  17    1934     138   1
  -3  -3  19   13882     350  -3
   3   3  17   13882     350   1
   4   3  17    8303     257   1
   5   3  17    2798     154   1
   6   3  17     103      93   1
   7   3  17     255      93   1
   8   3  17    1019     116   1
   9   3  17     447      99   1
  10   3  17    2132     154   1
  11   3  17      86      87   1
  12   3  17    1479     127   1
 -13  -3  26    -100     136  -3
  13   3  17    -100     136   1
  14   3  17     482     153   1
 -23   4  17   16918     621   1
  22  -4   2    8980     299  -3
 -22   4  17    8980     299   1
 -21   4  17   20740     488   1
 -20   4  17    2688     177   1
  19  -4   4   10315     344  -3
 -19   4  17   10315     344   1
 -18   4  17     -96     106   1
 -17   4  17   16512     473   1
  16  -4   6   27158     626  -3
 -16   4  17   27158     626   1
 -15   4  17   40206     752   1
 -14   4  17      -1      93   1
  13  -4   8    5970     225  -3
 -13   4  17    5970     225   1
 -12   4  17      94      89   1
 -11   4  17    6633     236   1
 -10   4  17    4827     200   1
  -9   4  17   41137     751   1
  -8   4  17    7666     250   1
  -7   4  17    8406     406   1
  -6   4  17   15734     542   1
  -5   4  17    4364     198   1
  -4   4  17     275      94   1
   3  -4  15   10650     295  -3
  -3   4  17   10650     295   1
  -2   4  17    2160     167   1
  -1   4  17   18076     578   1
   0  -4  17    9220     343  -3
   0   4  17    9220     343   1
   1   4  17    1756     128   1
   2   4  17    3920     178   1
  -3  -4  19   47271     851  -3
   3   4  17   47271     851   1
   4   4  17     851     110   1
   5   4  17   12524     437   1
   6   4  17    6535     234   1
   7   4  17      88      84   1
   8   4  17    1245     123   1
   9   4  17   12313     337   1
  10   4  17   11202     326   1
  11   4  17    3813     255   1
  12   4  17   17219     603   1
 -13  -4  26    3327     362  -3
  13   4  17    3327     362   1
  14   4  17   51909    1878   1
 -18   5  17     917     285   1
  16  -5   6     219     169  -3
 -16   5  17     219     169   1
 -15   5  17      46     160   1
 -14   5  17     -58     155   1
  13  -5   8    2835     207  -3
 -13   5  17    2835     207   1
 -12   5  17     916     121   1
 -11   5  17     272      98   1
 -10   5  17    1835     155   1
  -9   5  17     -17     112   1
  -8   5  17    1707     147   1
  -7   5  17     514     102   1
  -6   5  17      56      90   1
  -5   5  17     100      89   1
  -4   5  17    1373     119   1
   3  -5  15     243     110  -3
  -3   5  17     243     110   1
  -2   5  17     968     149   1
  -1   5  17    8412     302   1
   0  -5  17    4862     228  -3
   0   5  17    4862     228   1
   1   5  17    2019     154   1
   2   5  17    2025     200   1
  -3  -5  19      77     128  -3
   3   5  17      77     128   1
   5   5  17    4325     280   1
   6   5  17     786     176   1
   7   5  17    8835     401   1
   8   5  17    1035     172   1
   9   5  17    2522     333   1
 -24   0  18    2471     238   1
 -23   0  18   53731    2183   1
 -22   0  18     181     208   1
 -21   0  18     319     170   1
 -20   0  18   19556     722   1
 -19   0  18    4361     403   1
 -18   0  18    2050     208   1
 -17   0  18     497     144   1
 -16   0  18   26029     859   1
 -15   0  18   16471     554   1
 -14   0  18  165948    3658   1
 -13   0  18    3120     254   1
 -12   0  18   17596     579   1
 -11   0  18    2464     220   1
 -10   0  18    1025     171   1
  -9   0  18     666     165   1
  -8   0  18   26157     766   1
  -7   0  18   32974    1192   1
  -6   0  18   33715    1306   1
  -5   0  18   43825    1362   1
  -4   0  18    4699     280   1
   3   0  16   20334    1151  -3
  -3   0  18   20334    1151   1
  -2   0  18    -193     193   1
  -1   0  18     750     149   1
   0   0  18      46     129  -3
   0   0  18      46     129   1
   1   0  18   16314     545   1
   2   0  18   46301    1168   1
  -3   0  20    -324     324  -3
   3   0  18    -324     324   1
   4   0  18     899     197   1
   5   0  18    9346     706   1
   6   0  18    7599     450   1
   7   0  18    2411     218   1
   8   0  18       2     126   1
   9   0  18     -41     117   1
  10   0  18    3322     242   1
  11   0  18    6348     328   1
  12   0  18     844     176   1
  13   0  18     172     137   1
 -24   1  18     847     126   1
 -23   1  18   37351     722   1
  22  -1   3     514     108  -3
 -22   1  18     514     108   1
 -21   1  18     118      97   1
 -20   1  18   35829     690   1
  19  -1   5   13787     384  -3
 -19   1  18   13787     384   1
 -18   1  18    5373     215   1
 -17   1  18   13472     350   1
  16  -1   7   33082     644  -3
 -16   1  18   33082     644   1
 -15   1  18    4888     208   1
 -14   1  18   80614    1344   1
  13  -1   9    9201     438  -3
 -13   1  18    9201     438   1
 -12   1  18   58125    1087   1
 -11   1  18    1762     233   1
 -10   1  18   57278     992   1
  -9   1  18   10647     301   1
  -8   1  18   27796     582   1
  -7   1  18   84920    1389   1
  -6   1  18   20270     497   1
  -5   1  18   56488     975   1
  -4   1  18    9897     414   1
   3  -1  16    3519     264  -3
  -3   1  18    3519     264   1
  -2   1  18   15370     372   1
  -1   1  18   46219     826   1
   0  -1  18   60733    1037  -3
   0   1  18   60733    1037   1
   1   1  18    -155     155   1
   2   1  18      26      95   1
  -3  -1  20   41086     757  -3
   3   1  18   41086     757   1
   4   1  18    8394     263   1
   5   1  18   11903     339   1
   6   1  18   16265     384   1
   7   1  18    3006     228   1
   8   1  18    4973     292   1
   9   1  18   51536     922   1
  10   1  18   13988     359   1
  11   1  18      17      87   1
  12   1  18   34194     669   1
 -13  -1  27    9148     409  -3
  13   1  18    9148     409   1
 -24   2  18     890     197   1
 -23   2  18    3457     187   1
  22  -2   3   22519     502  -3
 -22   2  18   22519     502   1
 -21   2  18    2226     151   1
 -20   2  18    1653     187   1
  19  -2   5    7983     264  -3
 -19   2  18    7983     264   1
 -18   2  18   13661     887   1
 -17   2  18    1438     132   1
  16  -2   7    8291     263  -3
 -16   2  18    8291     263   1
 -15   2  18     319     102   1
 -14   2  18    -290     290   1
  13  -2   9   81654    1354  -3
 -13   2  18   81654    1354   1
 -12   2  18  120814    1924   1
 -11   2  18    2154     235   1
 -10   2  18   66724    1132   1
  -9   2  18     591     230   1
  -8   2  18   52132     913   1
  -7   2  18   18724     422   1
  -6   2  18   10969     302   1
  -5   2  18   28373     563   1
  -4   2  18   79251    1306   1
   3  -2  16   76770    1276  -3
  -3   2  18   76770    1276   1
  -2   2  18  104733    1681   1
  -1   2  18  109267    1749   1
   0  -2  18   60346    1183  -3
   0   2  18   60346    1183   1
   1   2  18   11673     324   1
   2   2  18    1737     148   1
  -3  -2  20    1012     125  -3
   3   2  18    1012     125   1
   4   2  18   17836     410   1
   5   2  18    2424     150   1
   6   2  18    8206     367   1
   7   2  18   24417     684   1
   8   2  18   34473     953   1
   9   2  18     871     114   1
  10   2  18    9642     291   1
  11   2  18     -52     100   1
  12   2  18   15000     384   1
 -13  -2  27    5112     302  -3
  13   2  18    5112     302   1
 -23   3  18     333     156   1
  22  -3   3    1015     134  -3
 -22   3  18    1015     134   1
 -21   3  18    1587     153   1
 -20   3  18   44817    1295   1
  19  -3   5    2576     158  -3
 -19   3  18    2576     158   1
 -18   3  18     974     166   1
 -17   3  18     -39     105   1
  16  -3   7    2302     155  -3
 -16   3  18    2302     155   1
 -15   3  18     151     100   1
 -14   3  18    1345     273   1
  13  -3   9     996     148  -3
 -13   3  18     996     148   1
 -12   3  18    2497     160   1
 -11   3  18    2668     172   1
 -10   3  18   10102     295   1
  -9   3  18     -22      92   1
  -8   3  18    -155     155   1
  -7   3  18     704     112   1
  -6   3  18    5484     213   1
  -5   3  18    2268     146   1
  -4   3  18    2169     184   1
   3  -3  16    9195     277  -3
  -3   3  18    9195     277   1
  -2   3  18    1483     129   1
  -1   3  18   25556     531   1
   0  -3  18    1505     144  -3
   0   3  18    1505     144   1
   1   3  18    3330     172   1
   2   3  18    4854     199   1
  -3  -3  20     735     117  -3
   3   3  18     735     117   1
   4   3  18    1910     133   1
   5   3  18      27     153   1
   6   3  18    3538     178   1
   7   3  18     726     109   1
   8   3  18   11765     457   1
   9   3  18    1473     129   1
  10   3  18    1040     119   1
  11   3  18    4599     250   1
  12   3  18    6056     377   1
 -13  -3  27    1595     192  -3
  13   3  18    1595     192   1
 -23   4  18    1479     216   1
  22  -4   3    1364     157  -3
 -22   4  18    1364     157   1
 -21   4  18   22983     526   1
 -20   4  18    2551     174   1
  19  -4   5   27135     636  -3
 -19   4  18   27135     636   1
 -18   4  18       7     102   1
 -17   4  18     904     268   1
  16  -4   7    2055     154  -3
 -16   4  18    2055     154   1
 -15   4  18   15165     385   1
 -14   4  18     765     262   1
  13  -4   9     -19      98  -3
 -13   4  18     -19      98   1
 -12   4  18    4999     217   1
 -11   4  18    -121     121   1
 -10   4  18   13468     382   1
  -9   4  18     394     100   1
  -8   4  18    2525     161   1
  -7   4  18   63470    1082   1
  -6   4  18    7030     245   1
  -5   4  18    -159     159   1
  -4   4  18    3672     267   1
   3  -4  16    2056     162  -3
  -3   4  18    2056     162   1
  -2   4  18    4376     191   1
  -1   4  18   30351     602   1
   0  -4  18   15199     372  -3
   0   4  18   15199     372   1
   1   4  18   41089     760   1
   2   4  18    9115     276   1
  -3  -4  20    1914     172  -3
   3   4  18    1914     172   1
   4   4  18     206     131   1
   5   4  18    2957     162   1
   6   4  18   16590     404   1
   7   4  18    2991     168   1
   8   4  18   18295     618   1
   9   4  18    3813     190   1
  10   4  18   27189     975   1
  11   4  18    3426     273   1
  12   4  18    1710     276   1
 -13  -4  27    -170     278  -3
  13   4  18    -170     278   1
 -17   5  18    -159     237   1
  16  -5   7     861     193  -3
 -16   5  18     861     193   1
 -15   5  18    1834     226   1
 -14   5  18     193     188   1
  13  -5   9    9654     453  -3
 -13   5  18    9654     453   1
 -12   5  18    2006     187   1
 -11   5  18   23492     705   1
 -10   5  18   32024     840   1
  -9   5  18    1939     200   1
  -8   5  18    3871     241   1
  -7   5  18   20230     524   1
  -6   5  18    3218     236   1
  -5   5  18    6321     328   1
  -4   5  18    4172     305   1
   3  -5  16   15173     855  -3
  -3   5  18   15173     855   1
  -2   5  18   20455     648   1
  -1   5  18    8683     372   1
   0  -5  18    4202     220  -3
   0   5  18    4202     220   1
   1   5  18   26425     898   1
   2   5  18    3857     370   1
  -3  -5  20    1163     245  -3
   3   5  18    1163     245   1
   4   5  18    -115     133   1
   5   5  18    2475     221   1
   6   5  18    3378     251   1
   7   5  18   24274    1083   1
   8   5  18    5861     481   1
 -24   1  19    3391     638   1
 -23   1  19    -173     173   1
  22  -1   4   15762     428  -3
 -22   1  19   15762     428   1
 -21   1  19   57900    1019   1
 -20   1  19    -188     188   1
  19  -1   6     -95      95  -3
 -19   1  19     -95      95   1
 -18   1  19    2155     178   1
 -17   1  19   10142     312   1
  16  -1   8    3819     189  -3
 -16   1  19    3819     189   1
 -15   1  19    1215     164   1
 -14   1  19    6407     253   1
  13  -1  10    3969     273  -3
 -13   1  19    3969     273   1
 -12   1  19   34771     917   1
 -11   1  19    4809     224   1
 -10   1  19   33419     898   1
  -9   1  19   33524     643   1
  -8   1  19   40826     750   1
  -7   1  19   23530     496   1
  -6   1  19     563     112   1
  -5   1  19   25195     520   1
  -4   1  19   37571     733   1
   3  -1  17   44768     892  -3
  -3   1  19   44768     892   1
  -2   1  19   57612     996   1
  -1   1  19    9432     278   1
   0  -1  19   57613    1000  -3
   0   1  19   57613    1000   1
   1   1  19   48053     859   1
   2   1  19     355     150   1
  -3  -1  21    5095     216  -3
   3   1  19    5095     216   1
   4   1  19    1349     135   1
   5   1  19   25903     546   1
   6   1  19     -28      94   1
   7   1  19    1848     140   1
   8   1  19   43199     801   1
   9   1  19   11827     345   1
  10   1  19     111     144   1
  11   1  19   22774     499   1
  12   1  19     555     160   1
 -23   2  19   16532     760   1
  22  -2   4    7778     272  -3
 -22   2  19    7778     272   1
 -21   2  19     -93      93   1
 -20   2  19    2789     195   1
  19  -2   6     302     109  -3
 -19   2  19     302     109   1
 -18   2  19      77     119   1
 -17   2  19    1241     372   1
  16  -2   8   25867     576  -3
 -16   2  19   25867     576   1
 -15   2  19    5049     212   1
 -14   2  19    1791     218   1
  13  -2  10   23271     617  -3
 -13   2  19   23271     617   1
 -12   2  19   20252     529   1
 -11   2  19   21772     918   1
 -10   2  19   89243    1462   1
  -9   2  19   70109    1180   1
  -8   2  19   21316     480   1
  -7   2  19    3621     214   1
  -6   2  19     736     113   1
  -5   2  19    3949     183   1
  -4   2  19   17192     498   1
   3  -2  17   65823    1705  -3
  -3   2  19   65823    1705   1
  -2   2  19   73031    1446   1
  -1   2  19   52445     924   1
   0  -2  19   58005    1146  -3
   0   2  19   58005    1146   1
   1   2  19   73581    1541   1
   2   2  19   33200     642   1
  -3  -2  21    -105     105  -3
   3   2  19    -105     105   1
   4   2  19     955     208   1
   5   2  19   10558     302   1
   6   2  19    7116     244   1
   7   2  19     -59      89   1
   8   2  19   12868     348   1
   9   2  19    2640     157   1
  10   2  19     707     129   1
  11   2  19    -217     217   1
  12   2  19     801     172   1
 -23   3  19   13624     540   1
  22  -3   4     121     106  -3
 -22   3  19     121     106   1
 -21   3  19    -111     111   1
 -20   3  19    2055     181   1
  19  -3   6      54      95  -3
 -19   3  19      54      95   1
 -18   3  19    -114     114   1
 -17   3  19     287     116   1
  16  -3   8     802     128  -3
 -16   3  19     802     128   1
 -15   3  19    2843     206   1
 -14   3  19      66      99   1
  13  -3  10    4250     305  -3
 -13   3  19    4250     305   1
 -12   3  19   21107     505   1
 -11   3  19    6809     286   1
 -10   3  19    2584     210   1
  -9   3  19   28322     792   1
  -8   3  19    2128     167   1
  -7   3  19    3399     174   1
  -6   3  19    2633     160   1
  -5   3  19    3490     175   1
  -4   3  19    3681     180   1
   3  -3  17   46412    1036  -3
  -3   3  19   46412    1036   1
  -2   3  19    7134     269   1
  -1   3  19    6733     344   1
   0  -3  19    8504     374  -3
   0   3  19    8504     374   1
   1   3  19    2536     162   1
   2   3  19      31      90   1
  -3  -3  21    5864     316  -3
   3   3  19    5864     316   1
   4   3  19    3691     181   1
   5   3  19     -53      88   1
   6   3  19    6368     235   1
   7   3  19      29      87   1
   8   3  19     181      96   1
   9   3  19    4250     196   1
  10   3  19    -109     161   1
  11   3  19     728     303   1
  12   3  19    6813     353   1
  22  -4   4    3614     374  -3
 -22   4  19    3614     374   1
 -21   4  19   26676     600   1
 -20   4  19      21     355   1
  19  -4   6   78633    1344  -3
 -19   4  19   78633    1344   1
 -18   4  19   17815     439   1
 -17   4  19    3234     187   1
  16  -4   8     182     206  -3
 -16   4  19     182     206   1
 -15   4  19    5568     308   1
 -14   4  19     275     211   1
  13  -4  10     121     150  -3
 -13   4  19     121     150   1
 -12   4  19   16155     425   1
 -11   4  19   21852     699   1
 -10   4  19   80869    1349   1
  -9   4  19   22969     587   1
  -8   4  19    4573     206   1
  -7   4  19   35182     673   1
  -6   4  19   14438     364   1
  -5   4  19   26889     865   1
  -4   4  19    3242     226   1
   3  -4  17   22692     690  -3
  -3   4  19   22692     690   1
  -2   4  19   61228    2093   1
  -1   4  19   39043     737   1
   0  -4  19   19727     592  -3
   0   4  19   19727     592   1
   1   4  19    3323     171   1
   2   4  19   17575     483   1
  -3  -4  21    6600     245  -3
   3   4  19    6600     245   1
   4   4  19      83      91   1
   5   4  19     737     116   1
   6   4  19    -180     180   1
   7   4  19   15851    1031   1
   8   4  19   69265    1197   1
   9   4  19   18843     750   1
  10   4  19   68636    1694   1
  11   4  19     279     225   1
  12   4  19      70     178   1
 -15   5  19    4379     379   1
 -14   5  19     169     156   1
  13  -5  10    2018     351  -3
 -13   5  19    2018     351   1
 -12   5  19     517     172   1
 -11   5  19    1808     172   1
 -10   5  19     934     211   1
  -9   5  19     544     126   1
  -8   5  19     170     113   1
  -7   5  19    1791     164   1
  -6   5  19    5291     258   1
  -5   5  19    3119     194   1
  -4   5  19     370     108   1
   3  -5  17     296     110  -3
  -3   5  19     296     110   1
  -2   5  19    1965     159   1
  -1   5  19      59     142   1
   1   5  19     603     159   1
   2   5  19    -122     122   1
  -3  -5  21     457     176  -3
   3   5  19     457     176   1
   4   5  19    4138     281   1
   5   5  19    1145     177   1
   6   5  19    2885     372   1
   7   5  19    4008     570   1
 -23   0  20    1073     389   1
 -22   0  20    3068     253   1
 -21   0  20    5730     361   1
 -20   0  20    5857     355   1
 -19   0  20     569     150   1
 -18   0  20     248     140   1
 -17   0  20    4729     570   1
 -16   0  20  130551    2931   1
 -15   0  20   15470     545   1
 -14   0  20   97191    2247   1
 -13   0  20   92701    2552   1
 -12   0  20   14965     534   1
 -11   0  20     868     189   1
 -10   0  20   10296     423   1
  -9   0  20     517     173   1
  -8   0  20   47867    1731   1
  -7   0  20    8562     765   1
  -6   0  20    2924     266   1
  -5   0  20   18866     604   1
  -4   0  20   11098     433   1
   3   0  18   18317     589  -3
  -3   0  20   18317     589   1
  -2   0  20     674     154   1
  -1   0  20   11406     444   1
   0   0  20   31918    1128  -3
   0   0  20   31918    1128   1
   1   0  20  153592    3403   1
   2   0  20    5094     296   1
  -3   0  22   33938     927  -3
   3   0  20   33938     927   1
   4   0  20   41538    1601   1
   5   0  20    1209     165   1
   6   0  20    1838     199   1
   7   0  20   10307     426   1
   8   0  20    1484     196   1
   9   0  20    6552     337   1
  10   0  20    9525     416   1
  11   0  20     569     214   1
 -23   1  20   10275     330   1
  22  -1   5    3661     186  -3
 -22   1  20    3661     186   1
 -21   1  20    4393     196   1
 -20   1  20    7381     256   1
  19  -1   7   10709     312  -3
 -19   1  20   10709     312   1
 -18   1  20    3850     188   1
 -17   1  20    1293     137   1
  16  -1   9    6537     246  -3
 -16   1  20    6537     246   1
 -15   1  20   53355     948   1
 -14   1  20     248     107   1
  13  -1  11    7912     271  -3
 -13   1  20    7912     271   1
 -12   1  20    3534     204   1
 -11   1  20  206680    3182   1
 -10   1  20     439     136   1
  -9   1  20     187     107   1
  -8   1  20   45945     830   1
  -7   1  20   58354    1008   1
  -6   1  20   51036     904   1
  -5   1  20   31307     615   1
  -4   1  20    1114     123   1
   3  -1  18    8948     456  -3
  -3   1  20    8948     456   1
  -2   1  20   55554     972   1
  -1   1  20   67670    1149   1
   0  -1  20   13280     341  -3
   0   1  20   13280     341   1
   1   1  20    7743     255   1
   2   1  20   57003     990   1
  -3  -1  22   10092     300  -3
   3   1  20   10092     300   1
   4   1  20    2393     177   1
   5   1  20     346     118   1
   6   1  20     378     103   1
   7   1  20    3156     168   1
   8   1  20   23805     567   1
   9   1  20   26809     559   1
  10   1  20   20610     468   1
  11   1  20     821     176   1
 -23   2  20    4167     550   1
  22  -2   5    6763     248  -3
 -22   2  20    6763     248   1
 -21   2  20    7506     260   1
 -20   2  20   28611     586   1
  19  -2   7     441     109  -3
 -19   2  20     441     109   1
 -18   2  20    6239     238   1
 -17   2  20    5037     216   1
 -15   2  20   11097     372   1
 -14   2  20   75318    1266   1
  13  -2  11    1107     127  -3
 -13   2  20    1107     127   1
 -12   2  20    6266     284   1
 -11   2  20    4725     206   1
 -10   2  20   22035     479   1
  -9   2  20    6695     240   1
  -8   2  20     676     115   1
  -7   2  20     111     100   1
  -6   2  20      32     108   1
  -5   2  20     193      97   1
  -4   2  20   43748     797   1
   3  -2  18   22353     481  -3
  -3   2  20   22353     481   1
  -2   2  20      93      94   1
  -1   2  20   18897     430   1
   0  -2  20   55942     976  -3
   0   2  20   55942     976   1
   1   2  20    5138     225   1
   2   2  20    1928     145   1
  -3  -2  22   24007     533  -3
   3   2  20   24007     533   1
   4   2  20   23994     573   1
   5   2  20    4688     365   1
   6   2  20    1951     142   1
   7   2  20     789     111   1
   8   2  20    1115     120   1
   9   2  20   35079     696   1
  10   2  20    3650     265   1
  11   2  20   10226     433   1
  22  -3   5     164     139  -3
 -22   3  20     164     139   1
 -21   3  20     936     120   1
 -20   3  20     351     102   1
  19  -3   7    3832     198  -3
 -19   3  20    3832     198   1
 -18   3  20    1160     149   1
 -17   3  20    1129     140   1
  16  -3   9   19309     451  -3
 -16   3  20   19309     451   1
 -15   3  20    3142     451   1
 -14   3  20    9065     350   1
  13  -3  11   10149     302  -3
 -13   3  20   10149     302   1
 -12   3  20    3031     171   1
 -11   3  20     794     116   1
 -10   3  20   21444     549   1
  -9   3  20   19859     459   1
  -8   3  20     313     103   1
  -7   3  20   14604     414   1
  -6   3  20    7541     276   1
  -5   3  20    2014     175   1
  -4   3  20     973     117   1
   3  -3  18   26745     550  -3
  -3   3  20   26745     550   1
  -2   3  20    2290     152   1
  -1   3  20    1037     118   1
   0  -3  20   19094     438  -3
   0   3  20   19094     438   1
   1   3  20    2161     205   1
   2   3  20      67      89   1
  -3  -3  22     -49      95  -3
   3   3  20     -49      95   1
   4   3  20    1112     118   1
   5   3  20      68     118   1
   6   3  20    6103     228   1
   7   3  20    5908     225   1
   8   3  20    1436     128   1
   9   3  20     104     127   1
  10   3  20    -121     121   1
  11   3  20   15884     594   1
 -21   4  20    3853     322   1
 -20   4  20   39056     826   1
  19  -4   7    1050     140  -3
 -19   4  20    1050     140   1
 -18   4  20   11375     418   1
 -17   4  20    3348     189   1
  16  -4   9    1534     147  -3
 -16   4  20    1534     147   1
 -15   4  20      -3     100   1
 -14   4  20     566     181   1
  13  -4  11   26725     566  -3
 -13   4  20   26725     566   1
 -12   4  20    3341     186   1
 -11   4  20      57      99   1
 -10   4  20    3799     193   1
  -9   4  20    1016     125   1
  -8   4  20    7978     265   1
  -7   4  20     -74      92   1
  -6   4  20    6672     243   1
  -5   4  20     204      95   1
  -4   4  20   10442     387   1
   3  -4  18   12989     380  -3
  -3   4  20   12989     380   1
  -2   4  20    5412     218   1
  -1   4  20   10911     435   1
   0  -4  20   63291    1282  -3
   0   4  20   63291    1282   1
   1   4  20      98      89   1
   2   4  20    1887     141   1
  -3  -4  22   12638     393  -3
   3   4  20   12638     393   1
   4   4  20   12326     337   1
   5   4  20     369     133   1
   6   4  20    1718     140   1
   7   4  20   41291     791   1
   8   4  20   44905    1193   1
   9   4  20    8051     521   1
  10   4  20    6954     512   1
 -14   5  20     147     225   1
  13  -5  11    1111     362  -3
 -13   5  20    1111     362   1
 -12   5  20    -146     152   1
 -11   5  20      75     142   1
 -10   5  20     506     169   1
  -9   5  20    2257     188   1
  -8   5  20    1983     200   1
  -7   5  20   10520     365   1
  -6   5  20     -82     109   1
  -5   5  20    1257     169   1
  -4   5  20    2230     216   1
  -2   5  20    -126     126   1
  -1   5  20     261     135   1
   0  -5  20   17309     618  -3
   0   5  20   17309     618   1
   1   5  20    2834     245   1
   2   5  20    5494     381   1
  -3  -5  22    2569     333  -3
   3   5  20    2569     333   1
   4   5  20      78     263   1
   5   5  20    7103     570   1
  22  -1   6    1226     198  -3
 -22   1  21    1226     198   1
 -21   1  21      31      96   1
 -20   1  21     568     111   1
  19  -1   8   17271     422  -3
 -19   1  21   17271     422   1
 -18   1  21     647     115   1
 -17   1  21   15258     388   1
  16  -1  10   18804     455  -3
 -16   1  21   18804     455   1
 -14   1  21    1107     135   1
  13  -1  12   78918    1325  -3
 -13   1  21   78918    1325   1
 -12   1  21   32234     635   1
 -11   1  21   67778    1675   1
 -10   1  21    6654     420   1
  -9   1  21    2209     201   1
  -8   1  21    3282     243   1
  -7   1  21   28906    1161   1
  -6   1  21   63540    1182   1
  -5   1  21    8797     275   1
  -4   1  21    7576     262   1
   3  -1  19   17533     414  -3
  -3   1  21   17533     414   1
  -2   1  21   81988    1366   1
  -1   1  21   13883     359   1
   0  -1  21   11146     330  -3
   0   1  21   11146     330   1
   1   1  21   10790     361   1
   2   1  21    5721     254   1
  -3  -1  23    4612     277  -3
   3   1  21    4612     277   1
   4   1  21     977     124   1
   5   1  21     -14      89   1
   6   1  21   18186     428   1
   7   1  21      20      92   1
   8   1  21    1933     148   1
   9   1  21   20600     556   1
  10   1  21    3169     638   1
  22  -2   6    -249     249  -3
 -22   2  21    -249     249   1
 -21   2  21    6079     261   1
 -20   2  21   36158     833   1
  19  -2   8    7579     271  -3
 -19   2  21    7579     271   1
 -18   2  21     218     115   1
 -17   2  21   14598     388   1
  16  -2  10    2643     225  -3
 -16   2  21    2643     225   1
 -15   2  21    1646     169   1
 -14   2  21   19542     786   1
  13  -2  12   11443     603  -3
 -13   2  21   11443     603   1
 -12   2  21    4423     217   1
 -11   2  21    7460     332   1
 -10   2  21    6667     242   1
  -9   2  21    3677     213   1
  -8   2  21     497     110   1
  -7   2  21     238     104   1
  -6   2  21     995     133   1
  -5   2  21     992     121   1
  -4   2  21   31029     619   1
   3  -2  19    2766     164  -3
  -3   2  21    2766     164   1
  -2   2  21   19470     442   1
  -1   2  21   13895     358   1
   0  -2  21  100548    3238  -3
   0   2  21  100548    3238   1
   1   2  21     565     118   1
   2   2  21    6269     231   1
  -3  -2  23   17068     802  -3
   3   2  21   17068     802   1
   4   2  21   17559     417   1
   5   2  21   16280     396   1
   6   2  21    4987     216   1
   7   2  21    -118     118   1
   8   2  21    4904     244   1
   9   2  21   42415    1125   1
 -21   3  21       1      96   1
 -20   3  21    1502     155   1
  19  -3   8    5580     235  -3
 -19   3  21    5580     235   1
 -18   3  21      40     108   1
 -17   3  21   11868     340   1
  16  -3  10   16448     674  -3
 -16   3  21   16448     674   1
 -15   3  21     466     134   1
 -14   3  21    1321     265   1
  13  -3  12    5717     498  -3
 -13   3  21    5717     498   1
 -12   3  21    3229     216   1
 -11   3  21    3314     241   1
 -10   3  21    7306     309   1
  -9   3  21    5826     535   1
  -8   3  21    3961     335   1
  -7   3  21   25046     534   1
  -6   3  21   12741     396   1
  -5   3  21   56010     987   1
  -4   3  21   82770    1379   1
   3  -3  19     770     173  -3
  -3   3  21     770     173   1
  -2   3  21   13136     491   1
  -1   3  21    8736     347   1
   0  -3  21    3116     177  -3
   0   3  21    3116     177   1
   1   3  21   24582     529   1
   2   3  21   19294     448   1
  -3  -3  23    4741     294  -3
   3   3  21    4741     294   1
   4   3  21    1643     140   1
   5   3  21    3525     179   1
   6   3  21     171     104   1
   7   3  21   14231     442   1
   8   3  21    2593     228   1
   9   3  21    1124     178   1
 -20   4  21    7866     457   1
  19  -4   8    4661     287  -3
 -19   4  21    4661     287   1
 -18   4  21   12811     426   1
 -17   4  21    1238     147   1
  16  -4  10     666     121  -3
 -16   4  21     666     121   1
 -15   4  21    1122     136   1
 -14   4  21     837     126   1
  13  -4  12    2047     294  -3
 -13   4  21    2047     294   1
 -12   4  21    2017     157   1
 -11   4  21     433     167   1
 -10   4  21    2311     261   1
  -9   4  21   18855     620   1
  -8   4  21    4954     231   1
  -7   4  21    7597     270   1
  -6   4  21     558     186   1
  -5   4  21     495     150   1
  -4   4  21   19834     646   1
   3  -4  19     257     115  -3
  -3   4  21     257     115   1
  -2   4  21    5464     243   1
  -1   4  21    1043     129   1
   0  -4  21     716     116  -3
   0   4  21     716     116   1
   1   4  21    3436     177   1
   2   4  21    4149     197   1
  -3  -4  23    1185     178  -3
   3   4  21    1185     178   1
   4   4  21    2148     148   1
   5   4  21    2250     162   1
   6   4  21    4601     377   1
   7   4  21   26606     813   1
   8   4  21    5701     442   1
   9   4  21    1578     301   1
  13  -5  12     435     273  -3
 -13   5  21     435     273   1
 -12   5  21     156     214   1
 -11   5  21     442     254   1
 -10   5  21    4500     626   1
  -9   5  21    2729     514   1
  -8   5  21     114     418   1
  -7   5  21    4791     918   1
  -6   5  21    4344     374   1
  -5   5  21     163     150   1
  -4   5  21     244     227   1
   3  -5  19    2638     394  -3
  -3   5  21    2638     394   1
  -2   5  21    1599     204   1
  -1   5  21     124     142   1
   0  -5  21    2723     432  -3
   0   5  21    2723     432   1
   1   5  21    4318     426   1
   2   5  21       7     206   1
  -3  -5  23     534     305  -3
   3   5  21     534     305   1
 -21   0  22   26149    1268   1
 -20   0  22    9927     428   1
 -19   0  22   14184     531   1
 -18   0  22     -46     141   1
 -17   0  22   34331     957   1
 -16   0  22    -201     201   1
 -15   0  22  130373    2933   1
 -14   0  22   33892     954   1
 -12   0  22    1950     226   1
 -11   0  22     672     172   1
 -10   0  22     970     294   1
  -9   0  22    2910     471   1
  -8   0  22   20670     661   1
  -7   0  22  125002    6390   1
  -6   0  22     229     225   1
  -5   0  22    2461     245   1
  -4   0  22    6917     359   1
   3   0  20    2769     289  -3
  -3   0  22    2769     289   1
  -2   0  22   17978     600   1
  -1   0  22   36002    1432   1
   1   0  22    1234     330   1
   2   0  22  120254    3479   1
  -3   0  24    -313     313  -3
   3   0  22    -313     313   1
   4   0  22    -133     133   1
   5   0  22   73097    2523   1
   6   0  22   14345     614   1
   7   0  22   61476    1628   1
   8   0  22    1268     182   1
 -21   1  22    2976     171   1
 -20   1  22    6655     247   1
  19  -1   9   27406     575  -3
 -19   1  22   27406     575   1
 -18   1  22     111     109   1
 -17   1  22   16947     416   1
  16  -1  11     147     108  -3
 -16   1  22     147     108   1
 -15   1  22    1681     144   1
 -14   1  22    1286     143   1
 -12   1  22    3506     257   1
 -11   1  22   60966    1061   1
 -10   1  22     627     313   1
  -9   1  22     529     118   1
  -8   1  22    7210     254   1
  -7   1  22    1380     138   1
  -6   1  22     588     174   1
  -5   1  22    1879     147   1
  -4   1  22   46271     844   1
   3  -1  20   18493     482  -3
  -3   1  22   18493     482   1
  -2   1  22   84638    1640   1
  -1   1  22    7345     364   1
   0  -1  22   16045     559  -3
   0   1  22   16045     559   1
   1   1  22     160     101   1
   2   1  22    9864     297   1
  -3  -1  24     -49     101  -3
   3   1  22     -49     101   1
   4   1  22   25744     544   1
   5   1  22     -95      95   1
   6   1  22     181      97   1
   7   1  22    3119     173   1
   8   1  22    2424     215   1
 -21   2  22    3249     201   1
 -20   2  22   12017     341   1
  19  -2   9      33     101  -3
 -19   2  22      33     101   1
 -18   2  22     880     148   1
 -17   2  22     -36     100   1
  16  -2  11     928     125  -3
 -16   2  22     928     125   1
 -15   2  22    3680     189   1
 -14   2  22     873     120   1
  13  -2  13   64519    1578  -3
 -13   2  22   64519    1578   1
 -12   2  22    9209    1126   1
 -11   2  22    5394     318   1
 -10   2  22   13998     453   1
  -9   2  22    1041     249   1
  -8   2  22    1742     145   1
  -7   2  22    2599     166   1
  -6   2  22    1406     136   1
  -5   2  22   15221     385   1
  -4   2  22    2492     301   1
   3  -2  20    1798     227  -3
  -3   2  22    1798     227   1
  -2   2  22    8147     271   1
  -1   2  22   11428     332   1
   0  -2  22    1087     178  -3
   0   2  22    1087     178   1
   1   2  22     -93      94   1
   2   2  22     484     108   1
  -3  -2  24    4022     194  -3
   3   2  22    4022     194   1
   4   2  22   24385     523   1
   5   2  22    8373     299   1
   6   2  22     686     111   1
   7   2  22     327     144   1
   8   2  22     995     165   1
 -20   3  22   15156     419   1
  19  -3   9    7578     277  -3
 -19   3  22    7578     277   1
 -18   3  22    7797     279   1
 -17   3  22   29718     617   1
  16  -3  11    3965     199  -3
 -16   3  22    3965     199   1
 -15   3  22   11665     386   1
 -14   3  22    4872     276   1
  13  -3  13   10008     338  -3
 -13   3  22   10008     338   1
 -12   3  22    2106     222   1
 -11   3  22   10578     371   1
 -10   3  22   52628     942   1
  -9   3  22    6734     567   1
  -8   3  22   21487     681   1
  -7   3  22     324     146   1
  -6   3  22    2149     343   1
  -5   3  22   16951     574   1
  -4   3  22     921     203   1
   3  -3  20    5893     236  -3
  -3   3  22    5893     236   1
  -2   3  22     784     119   1
  -1   3  22    -105     105   1
   0  -3  22       0     142  -3
   0   3  22       0     142   1
   1   3  22    6473     249   1
   2   3  22    1902     143   1
  -3  -3  24    5993     281  -3
   3   3  22    5993     281   1
   4   3  22   11904     390   1
   5   3  22   18707     512   1
   6   3  22    3947     275   1
   7   3  22    7420     370   1
   8   3  22   35105     978   1
  19  -4   9    7242     270  -3
 -19   4  22    7242     270   1
 -18   4  22    1746     152   1
 -17   4  22    4511     216   1
  16  -4  11      23     102  -3
 -16   4  22      23     102   1
 -15   4  22    4080     206   1
 -14   4  22     417     120   1
  13  -4  13   20046     558  -3
 -13   4  22   20046     558   1
 -12   4  22     258     110   1
 -11   4  22     271     167   1
 -10   4  22    7237     303   1
  -9   4  22    2039     153   1
  -8   4  22    7152     256   1
  -7   4  22      87     101   1
  -6   4  22    5648     234   1
  -5   4  22    1160     130   1
  -4   4  22     645     176   1
   3  -4  20   11194     331  -3
  -3   4  22   11194     331   1
  -2   4  22      22      97   1
  -1   4  22   18228     476   1
   0  -4  22    3461     253  -3
   0   4  22    3461     253   1
   1   4  22     160      99   1
   2   4  22     155      99   1
  -3  -4  24     675     114  -3
   3   4  22     675     114   1
   4   4  22    -107     130   1
   5   4  22    6816     531   1
   6   4  22     223     144   1
   7   4  22    8846     570   1
   8   4  22   16461    1280   1
 -11   5  22    1294     294   1
  -9   5  22    7824     588   1
  -8   5  22     723     267   1
  -7   5  22    7484     570   1
  -6   5  22    1051     308   1
  -5   5  22     271     514   1
  -4   5  22     -45     511   1
   3  -5  20     432     273  -3
  -3   5  22     432     273   1
  -2   5  22    3372     400   1
  -1   5  22    -189     189   1
   0  -5  22     657     256  -3
   0   5  22     657     256   1
   1   5  22      74     193   1
 -20   1  23     397     115   1
  19  -1  10    5991     325  -3
 -19   1  23    5991     325   1
 -18   1  23   18580     444   1
 -17   1  23   25010     549   1
  16  -1  12    3399     186  -3
 -16   1  23    3399     186   1
 -15   1  23     -97      97   1
 -14   1  23     -97      97   1
  13  -1  14     368     115  -3
 -13   1  23     368     115   1
 -12   1  23    2088     159   1
 -11   1  23    2617     174   1
 -10   1  23     481     298   1
  -9   1  23    2518     344   1
  -8   1  23   33560    1435   1
  -7   1  23    3114     400   1
  -6   1  23    1492     228   1
  -5   1  23      48     150   1
  -4   1  23    8282     384   1
   3  -1  21    1943     185  -3
  -3   1  23    1943     185   1
  -2   1  23      95     103   1
  -1   1  23     262     103   1
   0  -1  23    1562     139  -3
   0   1  23    1562     139   1
   1   1  23   16972     411   1
   2   1  23    1877     156   1
  -3  -1  25    2814     174  -3
   3   1  23    2814     174   1
   4   1  23    2577     160   1
   5   1  23     138      96   1
   6   1  23    4445     210   1
   7   1  23    1280     391   1
 -20   2  23    3259     188   1
  19  -2  10    5964     240  -3
 -19   2  23    5964     240   1
 -18   2  23     -68      98   1
 -17   2  23     -99      99   1
  16  -2  12     586     114  -3
 -16   2  23     586     114   1
 -15   2  23    8807     300   1
 -14   2  23   23696     524   1
  13  -2  14    1572     232  -3
 -13   2  23    1572     232   1
 -12   2  23     322     116   1
 -11   2  23    7248     268   1
 -10   2  23    1827     178   1
  -9   2  23     431     177   1
  -8   2  23    6693     441   1
  -7   2  23     434     160   1
  -6   2  23    1403     202   1
  -5   2  23   26041     783   1
  -4   2  23    3610     272   1
   3  -2  21    2147     219  -3
  -3   2  23    2147     219   1
  -2   2  23   10745     318   1
  -1   2  23    6046     235   1
   0  -2  23   13140     357  -3
   0   2  23   13140     357   1
   1   2  23      20      97   1
   2   2  23     991     119   1
  -3  -2  25     -94      94  -3
   3   2  23     -94      94   1
   4   2  23     812     109   1
   5   2  23   20272     721   1
   6   2  23   12734     554   1
  19  -3  10    1865     153  -3
 -19   3  23    1865     153   1
 -18   3  23    8682     290   1
 -17   3  23   18211     569   1
  16  -3  12   11887     466  -3
 -16   3  23   11887     466   1
 -15   3  23    7484     271   1
 -14   3  23     156     129   1
  13  -3  14    1529     149  -3
 -13   3  23    1529     149   1
 -12   3  23   29350     603   1
 -11   3  23    5924     246   1
 -10   3  23    1765     156   1
  -9   3  23     948     157   1
  -8   3  23    7742     485   1
  -7   3  23    1854     207   1
  -6   3  23    9598     421   1
  -5   3  23   26662     807   1
  -4   3  23   11149     436   1
   3  -3  21   30512     724  -3
  -3   3  23   30512     724   1
  -2   3  23    2172     192   1
  -1   3  23    2109     182   1
   0  -3  23   16337     620  -3
   0   3  23   16337     620   1
   1   3  23   16700     483   1
   2   3  23    1576     150   1
  -3  -3  25   43652     817  -3
   3   3  23   43652     817   1
   4   3  23   12490     582   1
   5   3  23   20091     659   1
   6   3  23   25605     781   1
 -18   4  23     147     105   1
 -17   4  23    3830     215   1
  16  -4  12    1985     159  -3
 -16   4  23    1985     159   1
 -15   4  23     147     110   1
 -14   4  23    4607     220   1
  13  -4  14    1577     149  -3
 -13   4  23    1577     149   1
 -12   4  23    4456     211   1
 -11   4  23    1661     158   1
 -10   4  23   19115     535   1
  -9   4  23     534     116   1
  -8   4  23   16877     421   1
  -7   4  23    6930     307   1
  -6   4  23    3208     265   1
  -5   4  23    3630     207   1
  -4   4  23   13918     375   1
   3  -4  21     -98      98  -3
  -3   4  23     -98      98   1
  -2   4  23    1146     130   1
  -1   4  23    3284     185   1
   0  -4  23    1878     146  -3
   0   4  23    1878     146   1
   1   4  23     -92      92   1
   2   4  23    1366     213   1
  -3  -4  25     172     143  -3
   3   4  23     172     143   1
   4   4  23    1850     210   1
   5   4  23    6233     471   1
   6   4  23     773     249   1
  -9   5  23    9318     687   1
  -8   5  23    2531     372   1
  -7   5  23     169     246   1
  -6   5  23    2556     360   1
  -5   5  23    5960     529   1
  -4   5  23    1248     418   1
   3  -5  21    4198     427  -3
  -3   5  23    4198     427   1
  -2   5  23     401     232   1
  -1   5  23    1706     320   1
  -4   0 -24  112077    2578  -2
 -19   0  24  112077    2578   1
  -3   0 -24   86269    2046  -2
 -18   0  24   86269    2046   1
  -2   0 -24   39240    1068  -2
 -17   0  24   39240    1068   1
  -1   0 -24  238487    5179  -2
 -16   0  24  238487    5179   1
   0   0 -24   93164    2173  -2
 -15   0  24   93164    2173   1
   1   0 -24  126420    2854  -2
 -14   0  24  126420    2854   1
   2   0 -24   80180    3474  -2
 -13   0  24   80180    3474   1
   3   0 -24   82822    2782  -2
 -12   0  24   82822    2782   1
   4   0 -24  166721    5231  -2
 -11   0  24  166721    5231   1
   5   0 -24  156233    6673  -2
 -10   0  24  156233    6673   1
   6   0 -24   38529    1052  -2
  -9   0  24   38529    1052   1
   7   0 -24    9478     425  -2
  -8   0  24    9478     425   1
   8   0 -24    8307     478  -2
  -7   0  24    8307     478   1
   9   0 -24   38373    1415  -2
  -6   0  24   38373    1415   1
  10   0 -24  187522    4125  -2
  -5   0  24  187522    4125   1
  11   0 -24  142735    7036  -2
  -4   0  24  142735    7036   1
  12   0 -24   91400    2139  -2
   3   0  22   91400    2139  -3
  -3   0  24   91400    2139   1
  13   0 -24   91931    2243  -2
  -2   0  24   91931    2243   1
  14   0 -24  106457    4711  -2
  -1   0  24  106457    4711   1
  15   0 -24  158320    4616  -2
   0   0  24  158320    4616  -3
   0   0  24  158320    4616   1
  16   0 -24  215794    7002  -2
   1   0  24  215794    7002   1
  17   0 -24   44635    1172  -2
   2   0  24   44635    1172   1
  18   0 -24   91088    3127  -2
  -3   0  26   91088    3127  -3
   3   0  24   91088    3127   1
  19   0 -24  106662    2836  -2
   4   0  24  106662    2836   1
  -4  -1 -24   36168     713  -2
  19  -1  11   36168     713  -3
 -19   1  24   36168     713   1
  -3  -1 -24   18942     458  -2
 -18   1  24   18942     458   1
  -2  -1 -24   20035     462  -2
 -17   1  24   20035     462   1
  -1  -1 -24   18724     554  -2
  16  -1  13   18724     554  -3
 -16   1  24   18724     554   1
   0  -1 -24    2132     153  -2
 -15   1  24    2132     153   1
   1  -1 -24    1245     132  -2
 -14   1  24    1245     132   1
   2  -1 -24   12897     354  -2
  13  -1  15   12897     354  -3
 -13   1  24   12897     354   1
   3  -1 -24     -89     101  -2
 -12   1  24     -89     101   1
   4  -1 -24    4835     214  -2
 -11   1  24    4835     214   1
   5  -1 -24   17098     421  -2
 -10   1  24   17098     421   1
   6  -1 -24    3043     183  -2
  -9   1  24    3043     183   1
   7  -1 -24    1804     153  -2
  -8   1  24    1804     153   1
   8  -1 -24    2168     155  -2
  -7   1  24    2168     155   1
   9  -1 -24    3549     190  -2
  -6   1  24    3549     190   1
  10  -1 -24   14594     433  -2
  -5   1  24   14594     433   1
  11  -1 -24    5998     237  -2
  -4   1  24    5998     237   1
  12  -1 -24       3      99  -2
   3  -1  22       3      99  -3
  -3   1  24       3      99   1
  13  -1 -24   11755     347  -2
  -2   1  24   11755     347   1
  14  -1 -24    1160     127  -2
  -1   1  24    1160     127   1
  15  -1 -24    3173     176  -2
   0  -1  24    3173     176  -3
   0   1  24    3173     176   1
  16  -1 -24   11252     325  -2
   1   1  24   11252     325   1
  17  -1 -24   25219     541  -2
   2   1  24   25219     541   1
  18  -1 -24   18633     552  -2
  -3  -1  26   18633     552  -3
   3   1  24   18633     552   1
  19  -1 -24   29437     963  -2
   4   1  24   29437     963   1
  20  -1 -24    2494     226  -2
   5   1  24    2494     226   1
  -4  -2 -24    4929    1195  -2
  19  -2  11    4929    1195  -3
 -19   2  24    4929    1195   1
  -3  -2 -24    7325     322  -2
 -18   2  24    7325     322   1
  -2  -2 -24   15252     500  -2
 -17   2  24   15252     500   1
  -1  -2 -24    6620     252  -2
  16  -2  13    6620     252  -3
 -16   2  24    6620     252   1
   0  -2 -24    4934     276  -2
 -15   2  24    4934     276   1
   1  -2 -24   23313     519  -2
 -14   2  24   23313     519   1
   2  -2 -24    2621     190  -2
  13  -2  15    2621     190  -3
 -13   2  24    2621     190   1
   3  -2 -24    5432     229  -2
 -12   2  24    5432     229   1
   4  -2 -24    7367     300  -2
 -11   2  24    7367     300   1
   5  -2 -24   28691     595  -2
 -10   2  24   28691     595   1
   6  -2 -24    2578     166  -2
  -9   2  24    2578     166   1
   7  -2 -24    7152     269  -2
  -8   2  24    7152     269   1
   8  -2 -24    7372     320  -2
  -7   2  24    7372     320   1
   9  -2 -24    1817     147  -2
  -6   2  24    1817     147   1
  10  -2 -24   22443     565  -2
  -5   2  24   22443     565   1
  11  -2 -24   10123     310  -2
  -4   2  24   10123     310   1
  12  -2 -24    5006     269  -2
   3  -2  22    5006     269  -3
  -3   2  24    5006     269   1
  13  -2 -24    3867     194  -2
  -2   2  24    3867     194   1
  14  -2 -24   25095     626  -2
  -1   2  24   25095     626   1
  15  -2 -24    9850     410  -2
   0  -2  24    9850     410  -3
   0   2  24    9850     410   1
  16  -2 -24    6657     247  -2
   1   2  24    6657     247   1
  17  -2 -24   14668     491  -2
   2   2  24   14668     491   1
  18  -2 -24    8480     302  -2
  -3  -2  26    8480     302  -3
   3   2  24    8480     302   1
  19  -2 -24    7599     525  -2
   4   2  24    7599     525   1
  20  -2 -24    3960     278  -2
   5   2  24    3960     278   1
  -3  -3 -24   20935    1126  -2
 -18   3  24   20935    1126   1
  -2  -3 -24     781     122  -2
 -17   3  24     781     122   1
  -1  -3 -24   27578     585  -2
  16  -3  13   27578     585  -3
 -16   3  24   27578     585   1
   0  -3 -24    9713     308  -2
 -15   3  24    9713     308   1
   1  -3 -24   32211     656  -2
 -14   3  24   32211     656   1
   2  -3 -24    9917     414  -2
  13  -3  15    9917     414  -3
 -13   3  24    9917     414   1
   3  -3 -24   60316    1430  -2
 -12   3  24   60316    1430   1
   4  -3 -24   15746     549  -2
 -11   3  24   15746     549   1
   5  -3 -24   24565     539  -2
 -10   3  24   24565     539   1
   6  -3 -24   59015    1044  -2
  -9   3  24   59015    1044   1
   7  -3 -24   33812     878  -2
  -8   3  24   33812     878   1
   8  -3 -24   40559     771  -2
  -7   3  24   40559     771   1
   9  -3 -24   44775    1276  -2
  -6   3  24   44775    1276   1
  10  -3 -24   18994     511  -2
  -5   3  24   18994     511   1
  11  -3 -24   18479     441  -2
  -4   3  24   18479     441   1
  12  -3 -24   85579    1639  -2
   3  -3  22   85579    1639  -3
  -3   3  24   85579    1639   1
  13  -3 -24    9453     342  -2
  -2   3  24    9453     342   1
  14  -3 -24   25832     798  -2
  -1   3  24   25832     798   1
  15  -3 -24   20014     468  -2
   0  -3  24   20014     468  -3
   0   3  24   20014     468   1
  16  -3 -24   10834     370  -2
   1   3  24   10834     370   1
  17  -3 -24     364     138  -2
   2   3  24     364     138   1
  18  -3 -24   18751    1260  -2
  -3  -3  26   18751    1260  -3
   3   3  24   18751    1260   1
  19  -3 -24   96578    2495  -2
   4   3  24   96578    2495   1
  -1  -4 -24    3116     194  -2
  16  -4  13    3116     194  -3
 -16   4  24    3116     194   1
   0  -4 -24    1944     162  -2
 -15   4  24    1944     162   1
   1  -4 -24     379     112  -2
 -14   4  24     379     112   1
   2  -4 -24    1317     142  -2
  13  -4  15    1317     142  -3
 -13   4  24    1317     142   1
   3  -4 -24    1883     154  -2
 -12   4  24    1883     154   1
   4  -4 -24    1335     140  -2
 -11   4  24    1335     140   1
   5  -4 -24    5336     233  -2
 -10   4  24    5336     233   1
   6  -4 -24     550     120  -2
  -9   4  24     550     120   1
   7  -4 -24   44977    1130  -2
  -8   4  24   44977    1130   1
   8  -4 -24   45343     930  -2
  -7   4  24   45343     930   1
   9  -4 -24     841     127  -2
  -6   4  24     841     127   1
  10  -4 -24    4037     262  -2
  -5   4  24    4037     262   1
  11  -4 -24     841     125  -2
  -4   4  24     841     125   1
  12  -4 -24    2507     170  -2
   3  -4  22    2507     170  -3
  -3   4  24    2507     170   1
  13  -4 -24     916     127  -2
  -2   4  24     916     127   1
  14  -4 -24     300     135  -2
  -1   4  24     300     135   1
  15  -4 -24    3853     275  -2
   0  -4  24    3853     275  -3
   0   4  24    3853     275   1
  16  -4 -24    2709     293  -2
   1   4  24    2709     293   1
  17  -4 -24   18159     631  -2
   2   4  24   18159     631   1
  18  -4 -24    3470     355  -2
  -3  -4  26    3470     355  -3
   3   4  24    3470     355   1
  19  -4 -24    1174     245  -2
   4   4  24    1174     245   1
 -18   1  25   44424    1074   1
 -17   1  25     212     114   1
  16  -1  14   23407     520  -3
 -16   1  25   23407     520   1
 -15   1  25    2107     157   1
 -14   1  25    3317     184   1
  13  -1  16    8974     289  -3
 -13   1  25    8974     289   1
 -12   1  25     341     109   1
 -11   1  25     100     110   1
 -10   1  25    1658     152   1
  -9   1  25     323     110   1
  -8   1  25    -100     101   1
  -7   1  25     142     102   1
  -6   1  25     467     129   1
  -5   1  25     204     103   1
  -4   1  25   10785     318   1
   3  -1  23    7906     275  -3
  -3   1  25    7906     275   1
  -2   1  25     242     105   1
  -1   1  25      80     102   1
   0  -1  25   27976     585  -3
   0   1  25   27976     585   1
   1   1  25    2905     173   1
   2   1  25   79020    1434   1
  -3  -1  27     886     193  -3
   3   1  25     886     193   1
 -17   2  25   21913     503   1
  16  -2  14     480     119  -3
 -16   2  25     480     119   1
 -15   2  25   18315     444   1
 -14   2  25   12716     353   1
  13  -2  16   11732     558  -3
 -13   2  25   11732     558   1
 -12   2  25     439     115   1
 -11   2  25    2288     163   1
 -10   2  25     599     126   1
  -9   2  25   12258     345   1
  -8   2  25    7450     262   1
  -7   2  25     401     109   1
  -6   2  25   15919     403   1
  -5   2  25    1251     137   1
  -4   2  25     154     102   1
   3  -2  23    2455     165  -3
  -3   2  25    2455     165   1
  -2   2  25    1005     125   1
  -1   2  25     247     105   1
   0  -2  25   22751     654  -3
   0   2  25   22751     654   1
   1   2  25     119     138   1
   2   2  25   19049     879   1
  -3  -2  27    -178     178  -3
   3   2  25    -178     178   1
  16  -3  14    4077     298  -3
 -16   3  25    4077     298   1
 -15   3  25    -102     102   1
 -14   3  25     168     104   1
  13  -3  16    8241     287  -3
 -13   3  25    8241     287   1
 -12   3  25    5856     273   1
 -11   3  25    3932     204   1
 -10   3  25     -67     100   1
  -9   3  25    5165     236   1
  -8   3  25   15852     404   1
  -7   3  25   10357     315   1
  -6   3  25    4871     214   1
  -5   3  25   39328     757   1
  -4   3  25    3714     191   1
   3  -3  23    3850     227  -3
  -3   3  25    3850     227   1
  -2   3  25    1523     140   1
  -1   3  25   13069     505   1
   0  -3  25     250     149  -3
   0   3  25     250     149   1
   1   3  25     413     146   1
   2   3  25     187     135   1
 -15   4  25     -45     166   1
 -14   4  25      54     160   1
  13  -4  16     189     133  -3
 -13   4  25     189     133   1
 -12   4  25      70     109   1
 -11   4  25    1099     140   1
 -10   4  25    6447     280   1
  -9   4  25     761     127   1
  -8   4  25   19963     478   1
  -7   4  25   10200     317   1
  -6   4  25    1866     155   1
  -5   4  25      47     102   1
  -4   4  25     514     169   1
   3  -4  23     -63     144  -3
  -3   4  25     -63     144   1
  -2   4  25     -21     134   1
  -1   4  25     304     161   1
   0  -4  25      16     141  -3
   0   4  25      16     141   1
   1   4  25    7967     540   1
   2   4  25     169     251   1
 -16   0  26   11430     476   1
 -15   0  26    7287     753   1
 -14   0  26    1530     326   1
 -12   0  26   13100     517   1
 -11   0  26    6211     474   1
 -10   0  26  108129    2861   1
  -9   0  26   13327     664   1
  -8   0  26   67974    1661   1
  -7   0  26   84556    2508   1
  -6   0  26    7813     526   1
  -5   0  26    3424     266   1
  -4   0  26    1990     228   1
   3   0  24   16854    1077  -3
  -3   0  26   16854    1077   1
  -2   0  26    7082     365   1
  -1   0  26  104230    3243   1
   0   0  26      60     155  -3
   0   0  26      60     155   1
  16  -1  15    6660     348  -3
 -16   1  26    6660     348   1
 -15   1  26    2769     177   1
 -14   1  26     203     109   1
  13  -1  17    -129     129  -3
 -13   1  26    -129     129   1
 -12   1  26     150     110   1
 -11   1  26   10265     354   1
 -10   1  26    1825     157   1
  -9   1  26      65     106   1
  -8   1  26   14673     381   1
  -7   1  26      -6     107   1
  -6   1  26    1430     140   1
  -5   1  26     732     124   1
  -4   1  26     204     110   1
   3  -1  24    7925     276  -3
  -3   1  26    7925     276   1
  -2   1  26    3201     179   1
  -1   1  26    2838     172   1
   0  -1  26    6095     546  -3
   0   1  26    6095     546   1
 -15   2  26    8059     434   1
 -14   2  26    2688     174   1
  13  -2  17    -120     120  -3
 -13   2  26    -120     120   1
 -12   2  26    1110     135   1
 -11   2  26   12499     355   1
 -10   2  26    2798     177   1
  -9   2  26   23149     516   1
  -8   2  26    2605     165   1
  -7   2  26   14578     417   1
  -6   2  26     878     120   1
  -5   2  26     739     155   1
  -4   2  26      43     102   1
   3  -2  24    2061     164  -3
  -3   2  26    2061     164   1
  -2   2  26     739     172   1
  -1   2  26    3621     279   1
   0  -2  26   19291     899  -3
   0   2  26   19291     899   1
 -14   3  26    8455     577   1
  13  -3  17     200     157  -3
 -13   3  26     200     157   1
 -12   3  26     734     159   1
 -11   3  26    5767     248   1
 -10   3  26   19393     532   1
  -9   3  26    1014     129   1
  -8   3  26    2462     163   1
  -7   3  26    7733     272   1
  -6   3  26     716     145   1
  -5   3  26    1156     188   1
  -4   3  26    6598     351   1
   3  -3  24    -139     139  -3
  -3   3  26    -139     139   1
  -2   3  26    1835     249   1
  -1   3  26     186     143   1
 -12   4  26     353     166   1
 -11   4  26     339     166   1
 -10   4  26    -329     329   1
  -9   4  26       1     152   1
  -8   4  26    1341     209   1
  -7   4  26     812     184   1
  -6   4  26    -240     240   1
  -5   4  26    1000     191   1
  -4   4  26     537     170   1
   3  -4  24     901     250  -3
  -3   4  26     901     250   1
  -2   4  26     207     150   1
  -1   4  26      82     391   1
  13  -1  18    7729     521  -3
 -13   1  27    7729     521   1
 -12   1  27    2646     176   1
 -11   1  27    7413     269   1
 -10   1  27    1966     165   1
  -9   1  27   29842     803   1
  -8   1  27   35986     706   1
  -7   1  27    1508     140   1
  -6   1  27    6251     280   1
  -5   1  27    2107     161   1
  -4   1  27   11678     479   1
   3  -1  25   20555     776  -3
  -3   1  27   20555     776   1
 -12   2  27    3570     528   1
 -11   2  27    3981     291   1
 -10   2  27   37830    1229   1
  -9   2  27    6700     359   1
  -8   2  27    6570     350   1
  -7   2  27   40386    1252   1
  -6   2  27    2746     248   1
  -5   2  27    9583     666   1
  -4   2  27    5024     309   1
 -10   3  27     841     214   1
  -9   3  27     105     147   1
  -8   3  27      -4     145   1
  -7   3  27    1547     197   1
  -6   3  27    4365     299   1
  -5   3  27    1607     267   1
;
_shelx_hkl_checksum              41780

####################################################################### 
# 
# This file contains crystal structure data downloaded from the 
# Cambridge Structural Database (CSD) hosted by the Cambridge 
# Crystallographic Data Centre (CCDC).
# 
# Full information about CCDC data access policies and citation 
# guidelines are available at http://www.ccdc.cam.ac.uk/access/V1 
# 
# Audit and citation data items may have been added by the CCDC. 
# Please retain this information to preserve the provenance of 
# this file and to allow appropriate attribution of the data. 
# 
#######################################################################

data_mas195m-phcl-mecn_a_sq
_database_code_depnum_ccdc_archive 'CCDC 2279527'
loop_
_audit_author_name
_audit_author_address
'Kazutaka Shoyama'
;University of Wuerzburg
Germany
;
_audit_update_record             
;
2023-07-05 deposited with the CCDC.	2024-01-05 downloaded from the CCDC.
;

_audit_creation_method           SHELXL-2018/3
_shelx_SHELXL_version_number     2018/3
_chemical_name_systematic        ?
_chemical_name_common            ?
_chemical_melting_point          ?
_chemical_formula_moiety         'C34 H19 B'
_chemical_formula_sum            'C34 H19 B'
_chemical_formula_weight         438.30

loop_
_atom_type_symbol
_atom_type_description
_atom_type_scat_dispersion_real
_atom_type_scat_dispersion_imag
_atom_type_scat_source
C C 0.0022 0.0012 'International Tables Vol C Tables 4.2.6.8 and 6.1.1.4'
H H 0.0000 0.0000 'International Tables Vol C Tables 4.2.6.8 and 6.1.1.4'
B B 0.0008 0.0005 'International Tables Vol C Tables 4.2.6.8 and 6.1.1.4'

_space_group_crystal_system      trigonal
_space_group_IT_number           146
_space_group_name_H-M_alt        'R 3 :H'
_space_group_name_Hall           'R 3'

_shelx_space_group_comment       
;
The symmetry employed for this shelxl refinement is uniquely defined
by the following loop, which should always be used as a source of
symmetry information in preference to the above space-group names.
They are only intended as comments.
;

loop_
_space_group_symop_operation_xyz
'x, y, z'
'-y, x-y, z'
'-x+y, -x, z'
'x+2/3, y+1/3, z+1/3'
'-y+2/3, x-y+1/3, z+1/3'
'-x+y+2/3, -x+1/3, z+1/3'
'x+1/3, y+2/3, z+2/3'
'-y+1/3, x-y+2/3, z+2/3'
'-x+y+1/3, -x+2/3, z+2/3'

_cell_length_a                   34.6300(19)
_cell_length_b                   34.6300(19)
_cell_length_c                   4.8030(4)
_cell_angle_alpha                90
_cell_angle_beta                 90
_cell_angle_gamma                120
_cell_volume                     4988.2(7)
_cell_formula_units_Z            9
_cell_measurement_temperature    100(2)
_cell_measurement_reflns_used    20110
_cell_measurement_theta_min      1.026
_cell_measurement_theta_max      27.811

_exptl_crystal_description       needle
_exptl_crystal_colour            red
_exptl_crystal_density_meas      ?
_exptl_crystal_density_method    ?
_exptl_crystal_density_diffrn    1.313
_exptl_crystal_F_000             2052
_exptl_transmission_factor_min   ?
_exptl_transmission_factor_max   ?
_exptl_crystal_size_max          0.100
_exptl_crystal_size_mid          0.010
_exptl_crystal_size_min          0.010
_exptl_absorpt_coefficient_mu    0.057
_shelx_estimated_absorpt_T_min   0.994
_shelx_estimated_absorpt_T_max   0.999
_exptl_absorpt_correction_type   none
_exptl_absorpt_correction_T_min  ?
_exptl_absorpt_correction_T_max  ?
_exptl_absorpt_process_details   ?
_exptl_absorpt_special_details   ?
_diffrn_ambient_temperature      100(2)
_diffrn_radiation_wavelength     0.6199
_diffrn_radiation_type           synchrotron
_diffrn_source                   'P11@PETRA III, DESY, Hamburg, Germany'
_diffrn_measurement_device_type  
;
Eiger2 X 16M, High Precision 1-Axis Goniostat with Staeubli sample changing
robot
;
_diffrn_measurement_method       '180\deg \p scan'
_diffrn_detector_area_resol_mean ?
_diffrn_reflns_number            30905
_diffrn_reflns_av_unetI/netI     0.0252
_diffrn_reflns_av_R_equivalents  0.0369
_diffrn_reflns_limit_h_min       -51
_diffrn_reflns_limit_h_max       51
_diffrn_reflns_limit_k_min       -44
_diffrn_reflns_limit_k_max       44
_diffrn_reflns_limit_l_min       -7
_diffrn_reflns_limit_l_max       7
_diffrn_reflns_theta_min         1.026
_diffrn_reflns_theta_max         27.811
_diffrn_reflns_theta_full        21.835
_diffrn_measured_fraction_theta_max 0.809
_diffrn_measured_fraction_theta_full 0.993
_diffrn_reflns_Laue_measured_fraction_max 0.809
_diffrn_reflns_Laue_measured_fraction_full 0.993
_diffrn_reflns_point_group_measured_fraction_max 0.792
_diffrn_reflns_point_group_measured_fraction_full 0.992
_reflns_number_total             6301
_reflns_number_gt                5735
_reflns_threshold_expression     'I > 2\s(I)'
_reflns_Friedel_coverage         0.958
_reflns_Friedel_fraction_max     0.775
_reflns_Friedel_fraction_full    0.991

_reflns_special_details          
;
 Reflections were merged by SHELXL according to the crystal
 class for the calculation of statistics and refinement.
 
 Structure factors included contributions from the .fab file.
 
 _reflns_Friedel_fraction is defined as the number of unique
 Friedel pairs measured divided by the number that would be
 possible theoretically, ignoring centric projections and
 systematic absences.
;

_computing_data_collection       'costum designed PXII GUI'
_computing_cell_refinement       'XDS (Kabsch, 2010)'
_computing_data_reduction        'XDS (Kabsch, 2010)'
_computing_structure_solution    'SHELXT 2018/2 (Sheldrick, 2018)'
_computing_structure_refinement  'SHELXL-2018/3 (Sheldrick, 2018)'
_computing_molecular_graphics    ?
_computing_publication_material  ?
_refine_special_details          ?
_refine_ls_structure_factor_coef Fsqd
_refine_ls_matrix_type           full
_refine_ls_weighting_scheme      calc
_refine_ls_weighting_details     
'w=1/[\s^2^(Fo^2^)+(0.0838P)^2^+1.0667P] where P=(Fo^2^+2Fc^2^)/3'
_atom_sites_solution_primary     dual
_atom_sites_solution_secondary   difmap
_atom_sites_solution_hydrogens   geom
_refine_ls_hydrogen_treatment    constr
_refine_ls_extinction_method     none
_refine_ls_extinction_coef       .
_refine_ls_abs_structure_details 
;
 Flack x determined using 2567 quotients [(I+)-(I-)]/[(I+)+(I-)]
 (Parsons, Flack and Wagner, Acta Cryst. B69 (2013) 249-259).
;
_refine_ls_abs_structure_Flack   0.4(10)
_chemical_absolute_configuration ?
_refine_ls_number_reflns         6301
_refine_ls_number_parameters     316
_refine_ls_number_restraints     1
_refine_ls_R_factor_all          0.0523
_refine_ls_R_factor_gt           0.0474
_refine_ls_wR_factor_ref         0.1291
_refine_ls_wR_factor_gt          0.1249
_refine_ls_goodness_of_fit_ref   1.068
_refine_ls_restrained_S_all      1.068
_refine_ls_shift/su_max          0.004
_refine_ls_shift/su_mean         0.000

loop_
_atom_site_label
_atom_site_type_symbol
_atom_site_fract_x
_atom_site_fract_y
_atom_site_fract_z
_atom_site_U_iso_or_equiv
_atom_site_adp_type
_atom_site_occupancy
_atom_site_site_symmetry_order
_atom_site_calc_flag
_atom_site_refinement_flags_posn
_atom_site_refinement_flags_adp
_atom_site_refinement_flags_occupancy
_atom_site_disorder_assembly
_atom_site_disorder_group
C1 C 0.78455(7) 0.50742(8) 0.6865(5) 0.0367(4) Uani 1 1 d . . . . .
H1 H 0.767985 0.519444 0.770186 0.044 Uiso 1 1 calc R U . . .
C2 C 0.77653(8) 0.46616(8) 0.7671(5) 0.0417(5) Uani 1 1 d . . . . .
H2 H 0.754932 0.450351 0.907204 0.050 Uiso 1 1 calc R U . . .
C3 C 0.79987(9) 0.44671(8) 0.6453(6) 0.0442(5) Uani 1 1 d . . . . .
H3 H 0.793699 0.417845 0.700772 0.053 Uiso 1 1 calc R U . . .
C4 C 0.83147(8) 0.46984(8) 0.4465(5) 0.0406(5) Uani 1 1 d . . . . .
H4 H 0.847313 0.456873 0.364888 0.049 Uiso 1 1 calc R U . . .
C5 C 0.84092(7) 0.51303(7) 0.3605(5) 0.0347(4) Uani 1 1 d . . . . .
C6 C 0.87244(7) 0.53624(8) 0.1542(5) 0.0366(4) Uani 1 1 d . . . . .
H6 H 0.886089 0.521978 0.060684 0.044 Uiso 1 1 calc R U . . .
C7 C 0.88446(7) 0.57966(8) 0.0813(5) 0.0351(4) Uani 1 1 d . . . . .
C8 C 0.86375(7) 0.60132(7) 0.2217(4) 0.0334(4) Uani 1 1 d . . . . .
C9 C 0.91714(7) 0.60261(8) -0.1282(5) 0.0396(5) Uani 1 1 d . . . . .
H9 H 0.929019 0.587382 -0.229862 0.048 Uiso 1 1 calc R U . . .
C10 C 0.93141(8) 0.64613(8) -0.1836(5) 0.0409(5) Uani 1 1 d . . . . .
H10 H 0.952549 0.661107 -0.327466 0.049 Uiso 1 1 calc R U . . .
C11 C 0.91469(7) 0.66909(8) -0.0265(5) 0.0393(5) Uani 1 1 d . . . . .
H11 H 0.926400 0.700008 -0.060000 0.047 Uiso 1 1 calc R U . . .
C12 C 0.88209(7) 0.64847(7) 0.1734(5) 0.0345(4) Uani 1 1 d . . . . .
C13 C 0.86838(7) 0.67411(8) 0.3513(5) 0.0362(4) Uani 1 1 d . . . . .
C14 C 0.82947(7) 0.65113(7) 0.5158(5) 0.0353(4) Uani 1 1 d . . . . .
C15 C 0.89359(8) 0.72069(8) 0.3658(5) 0.0407(5) Uani 1 1 d . . . . .
H15 H 0.919289 0.736535 0.252122 0.049 Uiso 1 1 calc R U . . .
C16 C 0.88094(9) 0.74364(8) 0.5465(6) 0.0447(5) Uani 1 1 d . . . . .
H16 H 0.898551 0.775194 0.557727 0.054 Uiso 1 1 calc R U . . .
C17 C 0.84328(9) 0.72157(9) 0.7104(5) 0.0437(5) Uani 1 1 d . . . . .
H17 H 0.835469 0.737923 0.834515 0.052 Uiso 1 1 calc R U . . .
C18 C 0.81662(8) 0.67514(8) 0.6940(5) 0.0385(4) Uani 1 1 d . . . . .
C19 C 0.77428(8) 0.65090(8) 0.8489(5) 0.0387(5) Uani 1 1 d . . . . .
C20 C 0.74120(8) 0.60664(8) 0.7648(5) 0.0373(4) Uani 1 1 d . . . . .
C21 C 0.76406(10) 0.67145(10) 1.0597(5) 0.0457(5) Uani 1 1 d . . . . .
H21 H 0.786528 0.699811 1.124457 0.055 Uiso 1 1 calc R U . . .
C22 C 0.72125(10) 0.65165(10) 1.1819(5) 0.0486(6) Uani 1 1 d . . . . .
H22 H 0.715636 0.666272 1.330578 0.058 Uiso 1 1 calc R U . . .
C23 C 0.68838(10) 0.61211(10) 1.0885(5) 0.0471(6) Uani 1 1 d . . . . .
H23 H 0.659260 0.599801 1.164678 0.056 Uiso 1 1 calc R U . . .
C24 C 0.69692(8) 0.58852(9) 0.8756(5) 0.0411(5) Uani 1 1 d . . . . .
C25 C 0.66273(8) 0.54815(9) 0.7757(5) 0.0423(5) Uani 1 1 d . . . . .
H25 H 0.633517 0.536566 0.848911 0.051 Uiso 1 1 calc R U . . .
C26 C 0.67034(8) 0.52426(8) 0.5706(5) 0.0388(5) Uani 1 1 d . . . . .
C27 C 0.63482(8) 0.48345(9) 0.4625(5) 0.0451(5) Uani 1 1 d . . . . .
H27 H 0.605465 0.472268 0.532397 0.054 Uiso 1 1 calc R U . . .
C28 C 0.64231(8) 0.46035(9) 0.2613(6) 0.0449(5) Uani 1 1 d . . . . .
H28 H 0.618387 0.433156 0.192524 0.054 Uiso 1 1 calc R U . . .
C29 C 0.68596(8) 0.47701(9) 0.1548(5) 0.0412(5) Uani 1 1 d . . . . .
H29 H 0.691112 0.461318 0.010834 0.049 Uiso 1 1 calc R U . . .
C30 C 0.72055(7) 0.51540(8) 0.2577(5) 0.0372(4) Uani 1 1 d . . . . .
H30 H 0.749558 0.525831 0.183834 0.045 Uiso 1 1 calc R U . . .
C31 C 0.71478(7) 0.54041(8) 0.4718(4) 0.0354(4) Uani 1 1 d . . . . .
C32 C 0.75097(7) 0.58100(7) 0.5763(4) 0.0342(4) Uani 1 1 d . . . . .
C33 C 0.82705(7) 0.57654(7) 0.4023(5) 0.0329(4) Uani 1 1 d . . . . .
C34 C 0.81709(7) 0.53291(7) 0.4801(4) 0.0333(4) Uani 1 1 d . . . . .
B1 B 0.80109(8) 0.60037(8) 0.4981(5) 0.0338(4) Uani 1 1 d . . . . .

loop_
_atom_site_aniso_label
_atom_site_aniso_U_11
_atom_site_aniso_U_22
_atom_site_aniso_U_33
_atom_site_aniso_U_23
_atom_site_aniso_U_13
_atom_site_aniso_U_12
C1 0.0342(10) 0.0411(11) 0.0384(10) 0.0025(8) 0.0014(8) 0.0215(9)
C2 0.0389(11) 0.0406(11) 0.0444(12) 0.0062(9) 0.0029(9) 0.0191(10)
C3 0.0443(12) 0.0374(11) 0.0517(13) 0.0051(10) 0.0020(10) 0.0209(10)
C4 0.0404(11) 0.0363(11) 0.0479(12) 0.0008(9) 0.0015(9) 0.0213(9)
C5 0.0306(9) 0.0347(10) 0.0392(10) -0.0014(8) -0.0009(8) 0.0166(8)
C6 0.0319(9) 0.0380(10) 0.0410(11) -0.0031(8) -0.0004(8) 0.0184(8)
C7 0.0285(9) 0.0380(10) 0.0383(10) -0.0010(8) -0.0008(8) 0.0162(8)
C8 0.0293(9) 0.0343(10) 0.0358(9) -0.0008(8) -0.0031(8) 0.0153(8)
C9 0.0318(10) 0.0447(12) 0.0403(11) 0.0002(9) 0.0009(8) 0.0175(9)
C10 0.0324(10) 0.0457(12) 0.0414(11) 0.0046(9) 0.0020(8) 0.0171(9)
C11 0.0321(10) 0.0382(11) 0.0450(11) 0.0042(9) -0.0020(8) 0.0156(8)
C12 0.0309(9) 0.0339(10) 0.0389(10) -0.0002(8) -0.0050(8) 0.0163(8)
C13 0.0320(9) 0.0364(10) 0.0408(10) 0.0015(8) -0.0045(8) 0.0175(8)
C14 0.0335(10) 0.0363(10) 0.0389(10) 0.0003(8) -0.0051(8) 0.0196(8)
C15 0.0368(10) 0.0356(10) 0.0488(12) 0.0009(9) -0.0076(9) 0.0175(9)
C16 0.0446(12) 0.0363(11) 0.0545(13) -0.0049(10) -0.0133(10) 0.0213(10)
C17 0.0484(13) 0.0431(12) 0.0474(12) -0.0071(10) -0.0112(10) 0.0288(11)
C18 0.0397(11) 0.0406(11) 0.0406(11) -0.0016(9) -0.0066(9) 0.0243(9)
C19 0.0451(12) 0.0458(12) 0.0369(10) -0.0004(9) -0.0037(9) 0.0315(10)
C20 0.0408(11) 0.0461(11) 0.0341(9) 0.0029(9) 0.0001(8) 0.0286(10)
C21 0.0585(14) 0.0537(14) 0.0402(11) -0.0023(10) -0.0049(10) 0.0396(12)
C22 0.0659(16) 0.0625(16) 0.0393(11) 0.0017(11) 0.0041(11) 0.0485(14)
C23 0.0567(14) 0.0640(16) 0.0388(11) 0.0085(10) 0.0088(10) 0.0439(13)
C24 0.0434(12) 0.0558(14) 0.0364(10) 0.0073(9) 0.0040(9) 0.0340(11)
C25 0.0375(11) 0.0537(13) 0.0412(11) 0.0086(10) 0.0063(9) 0.0270(10)
C26 0.0336(10) 0.0467(12) 0.0395(10) 0.0072(9) 0.0022(8) 0.0227(9)
C27 0.0318(10) 0.0541(14) 0.0455(12) 0.0111(10) 0.0060(9) 0.0187(10)
C28 0.0321(10) 0.0447(12) 0.0499(13) 0.0030(10) -0.0008(9) 0.0132(9)
C29 0.0341(10) 0.0449(12) 0.0420(11) -0.0003(9) -0.0014(9) 0.0177(9)
C30 0.0320(10) 0.0430(11) 0.0366(10) 0.0029(9) 0.0010(8) 0.0188(9)
C31 0.0322(9) 0.0410(11) 0.0354(9) 0.0053(8) 0.0006(8) 0.0202(8)
C32 0.0341(10) 0.0386(10) 0.0338(9) 0.0035(8) 0.0013(7) 0.0211(9)
C33 0.0301(9) 0.0344(9) 0.0352(9) -0.0004(8) -0.0017(8) 0.0169(8)
C34 0.0298(9) 0.0350(9) 0.0353(9) -0.0015(8) -0.0029(8) 0.0165(8)
B1 0.0322(10) 0.0375(11) 0.0349(10) 0.0012(9) -0.0008(8) 0.0197(9)

_geom_special_details            
;
 All esds (except the esd in the dihedral angle between two l.s. planes)
 are estimated using the full covariance matrix.  The cell esds are taken
 into account individually in the estimation of esds in distances, angles
 and torsion angles; correlations between esds in cell parameters are only
 used when they are defined by crystal symmetry.  An approximate (isotropic)
 treatment of cell esds is used for estimating esds involving l.s. planes.
;

loop_
_geom_bond_atom_site_label_1
_geom_bond_atom_site_label_2
_geom_bond_distance
_geom_bond_site_symmetry_2
_geom_bond_publ_flag
C1 C2 1.368(3) . ?
C1 C34 1.427(3) . ?
C1 H1 0.9500 . ?
C2 C3 1.412(4) . ?
C2 H2 0.9500 . ?
C3 C4 1.369(4) . ?
C3 H3 0.9500 . ?
C4 C5 1.423(3) . ?
C4 H4 0.9500 . ?
C5 C6 1.394(3) . ?
C5 C34 1.433(3) . ?
C6 C7 1.389(3) . ?
C6 H6 0.9500 . ?
C7 C9 1.423(3) . ?
C7 C8 1.439(3) . ?
C8 C33 1.419(3) . ?
C8 C12 1.445(3) . ?
C9 C10 1.357(3) . ?
C9 H9 0.9500 . ?
C10 C11 1.413(3) . ?
C10 H10 0.9500 . ?
C11 C12 1.378(3) . ?
C11 H11 0.9500 . ?
C12 C13 1.471(3) . ?
C13 C15 1.400(3) . ?
C13 C14 1.415(3) . ?
C14 C18 1.411(3) . ?
C14 B1 1.528(3) . ?
C15 C16 1.388(4) . ?
C15 H15 0.9500 . ?
C16 C17 1.381(4) . ?
C16 H16 0.9500 . ?
C17 C18 1.400(3) . ?
C17 H17 0.9500 . ?
C18 C19 1.476(3) . ?
C19 C21 1.382(3) . ?
C19 C20 1.438(3) . ?
C20 C32 1.422(3) . ?
C20 C24 1.437(3) . ?
C21 C22 1.413(4) . ?
C21 H21 0.9500 . ?
C22 C23 1.347(4) . ?
C22 H22 0.9500 . ?
C23 C24 1.429(3) . ?
C23 H23 0.9500 . ?
C24 C25 1.390(4) . ?
C25 C26 1.393(3) . ?
C25 H25 0.9500 . ?
C26 C27 1.429(4) . ?
C26 C31 1.430(3) . ?
C27 C28 1.359(4) . ?
C27 H27 0.9500 . ?
C28 C29 1.417(3) . ?
C28 H28 0.9500 . ?
C29 C30 1.362(3) . ?
C29 H29 0.9500 . ?
C30 C31 1.422(3) . ?
C30 H30 0.9500 . ?
C31 C32 1.427(3) . ?
C32 B1 1.562(3) . ?
C33 C34 1.422(3) . ?
C33 B1 1.563(3) . ?

loop_
_geom_angle_atom_site_label_1
_geom_angle_atom_site_label_2
_geom_angle_atom_site_label_3
_geom_angle
_geom_angle_site_symmetry_1
_geom_angle_site_symmetry_3
_geom_angle_publ_flag
C2 C1 C34 121.8(2) . . ?
C2 C1 H1 119.1 . . ?
C34 C1 H1 119.1 . . ?
C1 C2 C3 121.0(2) . . ?
C1 C2 H2 119.5 . . ?
C3 C2 H2 119.5 . . ?
C4 C3 C2 119.4(2) . . ?
C4 C3 H3 120.3 . . ?
C2 C3 H3 120.3 . . ?
C3 C4 C5 120.9(2) . . ?
C3 C4 H4 119.5 . . ?
C5 C4 H4 119.5 . . ?
C6 C5 C4 121.0(2) . . ?
C6 C5 C34 118.8(2) . . ?
C4 C5 C34 120.2(2) . . ?
C7 C6 C5 121.9(2) . . ?
C7 C6 H6 119.1 . . ?
C5 C6 H6 119.1 . . ?
C6 C7 C9 120.5(2) . . ?
C6 C7 C8 119.2(2) . . ?
C9 C7 C8 120.3(2) . . ?
C33 C8 C7 120.05(19) . . ?
C33 C8 C12 122.42(19) . . ?
C7 C8 C12 117.53(19) . . ?
C10 C9 C7 120.3(2) . . ?
C10 C9 H9 119.8 . . ?
C7 C9 H9 119.8 . . ?
C9 C10 C11 119.7(2) . . ?
C9 C10 H10 120.1 . . ?
C11 C10 H10 120.1 . . ?
C12 C11 C10 122.7(2) . . ?
C12 C11 H11 118.6 . . ?
C10 C11 H11 118.6 . . ?
C11 C12 C8 118.7(2) . . ?
C11 C12 C13 121.3(2) . . ?
C8 C12 C13 119.79(19) . . ?
C15 C13 C14 119.4(2) . . ?
C15 C13 C12 121.4(2) . . ?
C14 C13 C12 119.26(19) . . ?
C18 C14 C13 120.0(2) . . ?
C18 C14 B1 120.0(2) . . ?
C13 C14 B1 120.0(2) . . ?
C16 C15 C13 119.8(2) . . ?
C16 C15 H15 120.1 . . ?
C13 C15 H15 120.1 . . ?
C17 C16 C15 121.4(2) . . ?
C17 C16 H16 119.3 . . ?
C15 C16 H16 119.3 . . ?
C16 C17 C18 120.1(2) . . ?
C16 C17 H17 120.0 . . ?
C18 C17 H17 120.0 . . ?
C17 C18 C14 119.3(2) . . ?
C17 C18 C19 121.5(2) . . ?
C14 C18 C19 119.1(2) . . ?
C21 C19 C20 118.8(2) . . ?
C21 C19 C18 120.9(2) . . ?
C20 C19 C18 120.0(2) . . ?
C32 C20 C24 119.9(2) . . ?
C32 C20 C19 122.2(2) . . ?
C24 C20 C19 118.0(2) . . ?
C19 C21 C22 122.1(3) . . ?
C19 C21 H21 118.9 . . ?
C22 C21 H21 118.9 . . ?
C23 C22 C21 120.2(2) . . ?
C23 C22 H22 119.9 . . ?
C21 C22 H22 119.9 . . ?
C22 C23 C24 120.6(2) . . ?
C22 C23 H23 119.7 . . ?
C24 C23 H23 119.7 . . ?
C25 C24 C23 120.4(2) . . ?
C25 C24 C20 119.9(2) . . ?
C23 C24 C20 119.7(2) . . ?
C24 C25 C26 121.5(2) . . ?
C24 C25 H25 119.3 . . ?
C26 C25 H25 119.3 . . ?
C25 C26 C27 121.3(2) . . ?
C25 C26 C31 119.2(2) . . ?
C27 C26 C31 119.5(2) . . ?
C28 C27 C26 121.1(2) . . ?
C28 C27 H27 119.4 . . ?
C26 C27 H27 119.4 . . ?
C27 C28 C29 119.7(2) . . ?
C27 C28 H28 120.1 . . ?
C29 C28 H28 120.1 . . ?
C30 C29 C28 120.3(2) . . ?
C30 C29 H29 119.8 . . ?
C28 C29 H29 119.8 . . ?
C29 C30 C31 122.3(2) . . ?
C29 C30 H30 118.9 . . ?
C31 C30 H30 118.9 . . ?
C30 C31 C32 122.2(2) . . ?
C30 C31 C26 117.0(2) . . ?
C32 C31 C26 120.8(2) . . ?
C20 C32 C31 118.2(2) . . ?
C20 C32 B1 116.4(2) . . ?
C31 C32 B1 125.35(19) . . ?
C8 C33 C34 118.11(19) . . ?
C8 C33 B1 116.01(19) . . ?
C34 C33 B1 125.87(19) . . ?
C33 C34 C1 122.5(2) . . ?
C33 C34 C5 120.89(19) . . ?
C1 C34 C5 116.61(19) . . ?
C14 B1 C32 114.71(19) . . ?
C14 B1 C33 114.52(19) . . ?
C32 B1 C33 130.8(2) . . ?

loop_
_geom_torsion_atom_site_label_1
_geom_torsion_atom_site_label_2
_geom_torsion_atom_site_label_3
_geom_torsion_atom_site_label_4
_geom_torsion
_geom_torsion_site_symmetry_1
_geom_torsion_site_symmetry_2
_geom_torsion_site_symmetry_3
_geom_torsion_site_symmetry_4
_geom_torsion_publ_flag
C34 C1 C2 C3 -1.0(4) . . . . ?
C1 C2 C3 C4 1.0(4) . . . . ?
C2 C3 C4 C5 -0.3(4) . . . . ?
C3 C4 C5 C6 -178.7(2) . . . . ?
C3 C4 C5 C34 -0.5(4) . . . . ?
C4 C5 C6 C7 -175.3(2) . . . . ?
C34 C5 C6 C7 6.5(3) . . . . ?
C5 C6 C7 C9 179.3(2) . . . . ?
C5 C6 C7 C8 -0.2(3) . . . . ?
C6 C7 C8 C33 -9.1(3) . . . . ?
C9 C7 C8 C33 171.4(2) . . . . ?
C6 C7 C8 C12 170.19(19) . . . . ?
C9 C7 C8 C12 -9.3(3) . . . . ?
C6 C7 C9 C10 -174.7(2) . . . . ?
C8 C7 C9 C10 4.8(3) . . . . ?
C7 C9 C10 C11 1.9(3) . . . . ?
C9 C10 C11 C12 -3.9(4) . . . . ?
C10 C11 C12 C8 -0.9(3) . . . . ?
C10 C11 C12 C13 174.2(2) . . . . ?
C33 C8 C12 C11 -173.4(2) . . . . ?
C7 C8 C12 C11 7.4(3) . . . . ?
C33 C8 C12 C13 11.4(3) . . . . ?
C7 C8 C12 C13 -167.89(19) . . . . ?
C11 C12 C13 C15 -13.3(3) . . . . ?
C8 C12 C13 C15 161.9(2) . . . . ?
C11 C12 C13 C14 168.2(2) . . . . ?
C8 C12 C13 C14 -16.7(3) . . . . ?
C15 C13 C14 C18 -0.5(3) . . . . ?
C12 C13 C14 C18 178.06(19) . . . . ?
C15 C13 C14 B1 178.8(2) . . . . ?
C12 C13 C14 B1 -2.6(3) . . . . ?
C14 C13 C15 C16 1.9(3) . . . . ?
C12 C13 C15 C16 -176.7(2) . . . . ?
C13 C15 C16 C17 -1.2(4) . . . . ?
C15 C16 C17 C18 -0.8(4) . . . . ?
C16 C17 C18 C14 2.2(3) . . . . ?
C16 C17 C18 C19 -175.0(2) . . . . ?
C13 C14 C18 C17 -1.5(3) . . . . ?
B1 C14 C18 C17 179.2(2) . . . . ?
C13 C14 C18 C19 175.72(19) . . . . ?
B1 C14 C18 C19 -3.6(3) . . . . ?
C17 C18 C19 C21 -14.0(3) . . . . ?
C14 C18 C19 C21 168.8(2) . . . . ?
C17 C18 C19 C20 160.3(2) . . . . ?
C14 C18 C19 C20 -16.9(3) . . . . ?
C21 C19 C20 C32 -171.6(2) . . . . ?
C18 C19 C20 C32 14.0(3) . . . . ?
C21 C19 C20 C24 9.0(3) . . . . ?
C18 C19 C20 C24 -165.43(19) . . . . ?
C20 C19 C21 C22 -4.4(3) . . . . ?
C18 C19 C21 C22 170.0(2) . . . . ?
C19 C21 C22 C23 -2.0(4) . . . . ?
C21 C22 C23 C24 3.5(4) . . . . ?
C22 C23 C24 C25 -178.7(2) . . . . ?
C22 C23 C24 C20 1.4(3) . . . . ?
C32 C20 C24 C25 -6.9(3) . . . . ?
C19 C20 C24 C25 172.5(2) . . . . ?
C32 C20 C24 C23 172.9(2) . . . . ?
C19 C20 C24 C23 -7.6(3) . . . . ?
C23 C24 C25 C26 -179.2(2) . . . . ?
C20 C24 C25 C26 0.6(3) . . . . ?
C24 C25 C26 C27 -178.1(2) . . . . ?
C24 C25 C26 C31 3.5(3) . . . . ?
C25 C26 C27 C28 179.7(2) . . . . ?
C31 C26 C27 C28 -1.9(4) . . . . ?
C26 C27 C28 C29 -0.4(4) . . . . ?
C27 C28 C29 C30 1.6(4) . . . . ?
C28 C29 C30 C31 -0.4(4) . . . . ?
C29 C30 C31 C32 -179.0(2) . . . . ?
C29 C30 C31 C26 -2.0(3) . . . . ?
C25 C26 C31 C30 -178.5(2) . . . . ?
C27 C26 C31 C30 3.1(3) . . . . ?
C25 C26 C31 C32 -1.4(3) . . . . ?
C27 C26 C31 C32 -179.8(2) . . . . ?
C24 C20 C32 C31 8.8(3) . . . . ?
C19 C20 C32 C31 -170.6(2) . . . . ?
C24 C20 C32 B1 -171.87(19) . . . . ?
C19 C20 C32 B1 8.7(3) . . . . ?
C30 C31 C32 C20 172.2(2) . . . . ?
C26 C31 C32 C20 -4.8(3) . . . . ?
C30 C31 C32 B1 -7.0(3) . . . . ?
C26 C31 C32 B1 176.0(2) . . . . ?
C7 C8 C33 C34 11.7(3) . . . . ?
C12 C8 C33 C34 -167.56(19) . . . . ?
C7 C8 C33 B1 -168.40(19) . . . . ?
C12 C8 C33 B1 12.4(3) . . . . ?
C8 C33 C34 C1 172.1(2) . . . . ?
B1 C33 C34 C1 -7.8(3) . . . . ?
C8 C33 C34 C5 -5.4(3) . . . . ?
B1 C33 C34 C5 174.7(2) . . . . ?
C2 C1 C34 C33 -177.4(2) . . . . ?
C2 C1 C34 C5 0.2(3) . . . . ?
C6 C5 C34 C33 -3.6(3) . . . . ?
C4 C5 C34 C33 178.2(2) . . . . ?
C6 C5 C34 C1 178.8(2) . . . . ?
C4 C5 C34 C1 0.5(3) . . . . ?
C18 C14 B1 C32 25.1(3) . . . . ?
C13 C14 B1 C32 -154.20(19) . . . . ?
C18 C14 B1 C33 -155.4(2) . . . . ?
C13 C14 B1 C33 25.3(3) . . . . ?
C20 C32 B1 C14 -27.3(3) . . . . ?
C31 C32 B1 C14 151.9(2) . . . . ?
C20 C32 B1 C33 153.3(2) . . . . ?
C31 C32 B1 C33 -27.5(4) . . . . ?
C8 C33 B1 C14 -29.8(3) . . . . ?
C34 C33 B1 C14 150.2(2) . . . . ?
C8 C33 B1 C32 149.6(2) . . . . ?
C34 C33 B1 C32 -30.4(4) . . . . ?

_refine_diff_density_max         0.177
_refine_diff_density_min         -0.221
_refine_diff_density_rms         0.050

_shelx_res_file                  
;
TITL .\MAS195M-PhCl-MeCN_a.res in R3
    mas195m-phcl-mecn_a_sq.res
    created by SHELXL-2018/3 at 13:44:12 on 07-Nov-2022
REM Old TITL MAS195M-PhCl-MeCN in R3
REM SHELXT solution in R3: R1 0.100, Rweak 0.028, Alpha 0.002
REM <I/s>   0.000 for    0 systematic absences,  Orientation as input
REM Flack x = -9.990 ( 9.990 ) from  2076 Parsons' quotients
REM Formula found by SHELXT:  C35
CELL  0.61990  34.6300  34.6300   4.8030   90.000   90.000  120.000
ZERR    9.000   0.0019   0.0019   0.0004    0.000    0.000    0.000
LATT -3
SYMM -Y, X-Y, Z
SYMM -X+Y, -X, Z
SFAC C H B
DISP $C  0.00221  0.00124  8.74712!SOURCE KISSEL
DISP $H -0.00002  0.00000  0.66397!SOURCE KISSEL
DISP $B  0.00080  0.00053  5.35913!SOURCE KISSEL
UNIT 306 171 9
LIST 4
L.S. 5 0   15
ACTA
BOND $H
CONF
SIZE 0.1 0.01 0.01
REM red needle
TEMP -173.15
FMAP 2
PLAN 20
ABIN
OMIT    -2  16   0
WGHT    0.083800    1.066700
FVAR       0.37339
C1    1    0.784545    0.507425    0.686475    11.00000    0.03422    0.04105 =
         0.03838    0.00250    0.00140    0.02147
AFIX  43
H1    2    0.767985    0.519444    0.770186    11.00000   -1.20000
AFIX   0
C2    1    0.776532    0.466158    0.767104    11.00000    0.03893    0.04064 =
         0.04438    0.00624    0.00289    0.01907
AFIX  43
H2    2    0.754932    0.450351    0.907204    11.00000   -1.20000
AFIX   0
C3    1    0.799870    0.446714    0.645300    11.00000    0.04430    0.03739 =
         0.05169    0.00508    0.00203    0.02095
AFIX  43
H3    2    0.793699    0.417845    0.700772    11.00000   -1.20000
AFIX   0
C4    1    0.831472    0.469837    0.446528    11.00000    0.04045    0.03626 =
         0.04789    0.00079    0.00147    0.02127
AFIX  43
H4    2    0.847313    0.456873    0.364888    11.00000   -1.20000
AFIX   0
C5    1    0.840925    0.513033    0.360484    11.00000    0.03060    0.03468 =
         0.03924   -0.00136   -0.00092    0.01659
C6    1    0.872441    0.536244    0.154155    11.00000    0.03189    0.03802 =
         0.04105   -0.00306   -0.00036    0.01839
AFIX  43
H6    2    0.886089    0.521978    0.060684    11.00000   -1.20000
AFIX   0
C7    1    0.884464    0.579658    0.081293    11.00000    0.02853    0.03804 =
         0.03830   -0.00097   -0.00080    0.01623
C8    1    0.863749    0.601316    0.221686    11.00000    0.02926    0.03427 =
         0.03583   -0.00083   -0.00306    0.01528
C9    1    0.917137    0.602607   -0.128241    11.00000    0.03183    0.04467 =
         0.04026    0.00021    0.00092    0.01751
AFIX  43
H9    2    0.929019    0.587382   -0.229862    11.00000   -1.20000
AFIX   0
C10   1    0.931407    0.646133   -0.183636    11.00000    0.03238    0.04573 =
         0.04144    0.00462    0.00199    0.01705
AFIX  43
H10   2    0.952549    0.661107   -0.327466    11.00000   -1.20000
AFIX   0
C11   1    0.914688    0.669090   -0.026480    11.00000    0.03208    0.03817 =
         0.04500    0.00418   -0.00202    0.01562
AFIX  43
H11   2    0.926400    0.700008   -0.060000    11.00000   -1.20000
AFIX   0
C12   1    0.882089    0.648475    0.173424    11.00000    0.03086    0.03389 =
         0.03888   -0.00020   -0.00495    0.01629
C13   1    0.868384    0.674115    0.351307    11.00000    0.03199    0.03640 =
         0.04079    0.00147   -0.00452    0.01751
C14   1    0.829467    0.651133    0.515837    11.00000    0.03349    0.03632 =
         0.03892    0.00028   -0.00506    0.01964
C15   1    0.893594    0.720690    0.365753    11.00000    0.03681    0.03561 =
         0.04882    0.00093   -0.00756    0.01749
AFIX  43
H15   2    0.919289    0.736535    0.252122    11.00000   -1.20000
AFIX   0
C16   1    0.880943    0.743639    0.546490    11.00000    0.04464    0.03632 =
         0.05451   -0.00491   -0.01326    0.02132
AFIX  43
H16   2    0.898551    0.775194    0.557727    11.00000   -1.20000
AFIX   0
C17   1    0.843284    0.721568    0.710428    11.00000    0.04844    0.04314 =
         0.04741   -0.00707   -0.01122    0.02884
AFIX  43
H17   2    0.835469    0.737923    0.834515    11.00000   -1.20000
AFIX   0
C18   1    0.816624    0.675142    0.693974    11.00000    0.03975    0.04060 =
         0.04065   -0.00162   -0.00657    0.02432
C19   1    0.774283    0.650901    0.848870    11.00000    0.04507    0.04577 =
         0.03687   -0.00037   -0.00366    0.03151
C20   1    0.741197    0.606638    0.764795    11.00000    0.04078    0.04606 =
         0.03410    0.00287    0.00007    0.02856
C21   1    0.764057    0.671455    1.059664    11.00000    0.05847    0.05369 =
         0.04022   -0.00225   -0.00486    0.03956
AFIX  43
H21   2    0.786528    0.699811    1.124457    11.00000   -1.20000
AFIX   0
C22   1    0.721249    0.651648    1.181920    11.00000    0.06589    0.06252 =
         0.03929    0.00170    0.00413    0.04849
AFIX  43
H22   2    0.715636    0.666272    1.330578    11.00000   -1.20000
AFIX   0
C23   1    0.688376    0.612112    1.088463    11.00000    0.05669    0.06402 =
         0.03880    0.00846    0.00882    0.04393
AFIX  43
H23   2    0.659260    0.599801    1.164678    11.00000   -1.20000
AFIX   0
C24   1    0.696922    0.588516    0.875568    11.00000    0.04341    0.05577 =
         0.03636    0.00731    0.00398    0.03398
C25   1    0.662735    0.548145    0.775692    11.00000    0.03751    0.05372 =
         0.04121    0.00865    0.00626    0.02697
AFIX  43
H25   2    0.633517    0.536566    0.848911    11.00000   -1.20000
AFIX   0
C26   1    0.670340    0.524262    0.570572    11.00000    0.03362    0.04672 =
         0.03947    0.00723    0.00222    0.02269
C27   1    0.634822    0.483453    0.462496    11.00000    0.03184    0.05410 =
         0.04551    0.01114    0.00603    0.01870
AFIX  43
H27   2    0.605465    0.472268    0.532397    11.00000   -1.20000
AFIX   0
C28   1    0.642315    0.460353    0.261345    11.00000    0.03212    0.04471 =
         0.04993    0.00305   -0.00082    0.01319
AFIX  43
H28   2    0.618387    0.433156    0.192524    11.00000   -1.20000
AFIX   0
C29   1    0.685955    0.477011    0.154811    11.00000    0.03411    0.04486 =
         0.04197   -0.00031   -0.00144    0.01771
AFIX  43
H29   2    0.691112    0.461318    0.010834    11.00000   -1.20000
AFIX   0
C30   1    0.720551    0.515400    0.257698    11.00000    0.03202    0.04299 =
         0.03658    0.00295    0.00102    0.01878
AFIX  43
H30   2    0.749558    0.525831    0.183834    11.00000   -1.20000
AFIX   0
C31   1    0.714777    0.540413    0.471776    11.00000    0.03224    0.04101 =
         0.03541    0.00529    0.00062    0.02024
C32   1    0.750971    0.581005    0.576294    11.00000    0.03407    0.03862 =
         0.03382    0.00349    0.00131    0.02110
C33   1    0.827047    0.576543    0.402277    11.00000    0.03014    0.03443 =
         0.03523   -0.00037   -0.00170    0.01686
C34   1    0.817094    0.532908    0.480094    11.00000    0.02983    0.03504 =
         0.03533   -0.00150   -0.00292    0.01647
B1    3    0.801094    0.600375    0.498143    11.00000    0.03220    0.03748 =
         0.03488    0.00120   -0.00080    0.01973
RESI 0
HKLF 4


REM  .\MAS195M-PhCl-MeCN_a.res in R3
REM wR2 = 0.1291, GooF = S = 1.068, Restrained GooF = 1.068 for all data
REM R1 = 0.0474 for 5735 Fo > 4sig(Fo) and 0.0523 for all 6301 data
REM 316 parameters refined using 1 restraints

END

WGHT      0.0838      1.0667

REM Highest difference peak  0.177,  deepest hole -0.221,  1-sigma level  0.050
Q1    1   0.7119  0.5305  0.8120  11.00000  0.05    0.18
Q2    1   0.7761  0.5886  0.5369  11.00000  0.05    0.17
Q3    1   0.7175  0.6482  0.8152  11.00000  0.05    0.16
Q4    1   0.6927  0.5825  0.5204  11.00000  0.05    0.16
Q5    1   0.8176  0.5914  0.4672  11.00000  0.05    0.15
Q6    1   0.8259  0.5676  0.7685  11.00000  0.05    0.15
Q7    1   0.7772  0.4618  1.1058  11.00000  0.05    0.15
Q8    1   0.8161  0.6262  0.4985  11.00000  0.05    0.15
Q9    1   0.8615  0.6090  0.6340  11.00000  0.05    0.15
Q10   1   0.8832  0.7384 -0.0051  11.00000  0.05    0.14
Q11   1   0.7738  0.6544  0.4807  11.00000  0.05    0.14
Q12   1   0.8135  0.6053  0.0900  11.00000  0.05    0.14
Q13   1   0.7879  0.5238  0.1283  11.00000  0.05    0.14
Q14   1   0.8586  0.5899 -0.1720  11.00000  0.05    0.14
Q15   1   0.9298  0.6791  0.3703  11.00000  0.05    0.14
Q16   1   0.9090  0.5992  0.3999  11.00000  0.05    0.14
Q17   1   0.8828  0.6969  0.3575  11.00000  0.05    0.13
Q18   1   0.9507  0.8038  0.4620  11.00000  0.05    0.13
Q19   1   0.8969  0.5986  0.4883  11.00000  0.05    0.13
Q20   1   0.6685  0.5279  0.2199  11.00000  0.05    0.13
;
_shelx_res_checksum              49487

_shelx_hkl_file                  
;
   0   0  -3 2772.36   96.22
   0   0  -3 2815.76   97.73
   0   0   3 2656.34   92.54
   0   0   3 2693.13   93.39
   0   0   3 2640.30   91.88
   0   0  -6   33.11    4.34
   0   0  -6   39.24    3.87
   0   0   6   35.56    4.43
   0   0   6   41.22    5.38
   1   0   7   -0.28    3.11
   0  -1   4   41.13    4.06
   0  -1   4   45.66    3.96
   0  -1   4   34.90    3.30
  -1   1   4   34.05    3.68
  -1   1   4   37.83    4.06
  -1   1   4   37.83    3.49
   1   0   4   38.02    3.58
   1   0   4   40.84    3.96
   1   0   4   39.81    4.24
  -1   0  -4   35.85    3.49
  -1   0  -4   34.71    3.49
   1  -1  -4   42.35    3.68
   1  -1  -4   35.94    3.40
   0   1  -4   44.05    3.68
   0   1  -4   33.68    3.30
   0  -1   1 1543.24   53.20
   0  -1   1 1673.42   57.73
  -1   1   1 1495.13   51.69
  -1   1   1 1497.02   51.60
  -1   1   1 1515.89   52.35
   1   0   1 1503.62   51.88
   1   0   1 1487.59   51.50
  -1   0  -1 1528.15   52.82
  -1   0  -1 1408.35   48.67
   1  -1  -1 1510.23   52.07
   1  -1  -1 1497.02   51.69
   0   1  -1 1499.85   51.69
   0   1  -1 1487.59   51.22
   0  -1  -2  184.60    7.74
   0  -1  -2  174.04    7.26
  -1   1  -2  179.79    7.36
  -1   1  -2  181.40    7.55
   1   0  -2  174.51    7.17
   1   0  -2  180.64    7.36
  -1   0   2  172.25    7.26
  -1   0   2  181.77    7.36
  -1   0   2  173.85    7.36
   1  -1   2  165.64    7.17
   1  -1   2  164.79    6.89
   0   1   2  168.85    7.36
   0   1   2  183.09    7.55
   0   1   2  172.91    7.55
   0  -1  -5   22.36    3.40
   0  -1  -5   23.68    3.68
  -1   1  -5   18.30    3.40
   1   0  -5   24.53    3.40
   1   0  -5   24.62    3.21
  -1   0   5   32.92    4.34
  -1   0   5   25.28    3.58
   1  -1   5   31.03    4.72
   1  -1   5   27.54    4.24
   1  -1   5   22.17    3.68
   0   1   5   19.24    4.34
   0   1   5   25.09    3.87
  -1  -1   6    3.11    3.49
  -1  -1   6    0.66    2.83
  -1   2   6    2.64    2.92
  -1   2   6    5.28    3.68
   2  -1   6   -2.26    3.21
   2  -1   6    2.92    2.92
  -2   1  -6    1.23    2.64
  -2   1  -6    5.57    2.36
   1  -2  -6    2.74    2.64
   1  -2  -6    1.41    2.17
   1   1  -6    2.17    2.64
   1   1  -6    2.74    2.17
  -1   2   3  127.16    6.51
  -1   2   3  123.20    6.32
  -1   2   3  133.10    6.32
   2  -1   3  136.40    6.51
   2  -1   3  131.68    6.60
   2  -1   3  142.06    6.98
  -2   1  -3  122.72    6.04
  -2   1  -3  132.44    6.41
   1  -2  -3  128.29    6.32
   1  -2  -3  143.48    6.60
  -1  -1   0 1384.77   47.35
  -1   2   0 1300.81   44.52
  -1   2   0 1325.34   45.37
   2  -1   0 1481.93   50.75
   2  -1   0 1342.32   45.94
  -2   1   0 1479.10   50.66
   1  -2   0 1508.34   51.60
   1  -2   0 1533.81   52.54
   1   1   0 1507.40   51.60
  -1  -1  -3  186.87    8.21
  -1  -1  -3  186.21    8.30
  -1   2  -3  183.00    7.92
  -1   2  -3  191.49    8.21
   2  -1  -3  173.66    7.92
  -2   1   3  163.10    7.36
   1  -2   3  186.68    8.30
   1  -2   3  195.55    8.30
   1  -2   3  177.53    8.02
   1   1   3  168.29    7.92
   1   1   3  179.13    8.30
   1   1   3  186.59    8.21
  -1  -1  -6   68.11    5.94
  -1  -1  -6   82.16    5.57
  -1   2  -6   74.33    5.28
  -1   2  -6   58.67    5.47
   2  -1  -6   76.03    5.38
   2  -1  -6   60.18    5.66
  -2   1   6   75.37    6.70
  -2   1   6   69.52    5.94
   1  -2   6   87.63    6.98
   1  -2   6   73.48    6.04
   1   1   6   89.80    7.55
   0  -2   5   21.88    3.58
   0  -2   5   30.19    3.58
   0  -2   5   38.20    4.34
  -2   2   5   29.62    6.32
   2   0   5   30.85    4.06
   2   0   5   34.62    4.53
   2   0   5   29.62    4.06
  -2   0  -5   31.79    3.77
   2  -2  -5   15.56    3.87
   2  -2  -5   18.96    3.02
   0   2  -5   26.13    3.30
   0   2  -5   24.24    3.21
   0  -2   2   48.39    3.11
   0  -2   2   44.81    2.83
  -2   2   2   48.67    3.11
  -2   2   2   48.01    3.40
  -2   2   2   48.39    3.49
   2   0   2   49.99    3.68
   2   0   2   52.45    3.58
   2   0   2   48.49    3.21
  -2   0  -2   49.33    3.30
  -2   0  -2   53.20    3.49
   2  -2  -2   52.64    3.11
   2  -2  -2   51.79    3.30
   0   2  -2   47.92    3.02
   0   2  -2   44.15    2.92
   0  -2  -1  832.65   29.15
   0  -2  -1  887.18   31.13
   0  -2  -1  869.16   30.47
  -2   2  -1  829.45   28.96
  -2   2  -1  775.58   27.07
   2   0  -1  833.88   28.96
   2   0  -1  837.09   28.96
  -2   0   1  856.90   29.71
  -2   0   1  820.77   28.39
  -2   0   1  856.24   29.71
   2  -2   1  850.58   29.71
   2  -2   1  833.50   29.05
   0   2   1  838.88   29.34
   0   2   1  860.57   30.28
   0   2   1  860.20   30.19
   0  -2  -4   51.50    4.24
   0  -2  -4   53.77    4.15
  -2   2  -4   54.81    4.15
  -2   2  -4   56.32    4.24
   2   0  -4   59.05    4.24
   2   0  -4   57.45    4.06
  -2   0   4   54.62    4.53
  -2   0   4   53.01    4.06
  -2   0   4   54.71    4.34
   2  -2   4   53.96    4.34
   2  -2   4   57.64    4.24
   2  -2   4   62.07    4.91
   0   2   4   56.98    4.34
   0   2   4   56.41    4.91
   0   2   4   46.98    4.24
   2  -2   7    5.57    3.30
   0   2   7    1.89    3.40
  -2  -1   5   19.62    3.21
  -2  -1   5   24.43    3.87
   3  -2   5   19.53    3.68
   3  -2   5   30.28    4.43
   3  -2   5   21.51    3.49
  -3   2  -5   19.81    3.21
  -3   2  -5   22.64    3.30
   1  -3  -5   17.55    3.30
   1  -3  -5   15.56    2.83
   2   1  -5   17.45    2.92
   2   1  -5   22.26    3.02
  -2  -1   2   84.33    3.96
  -2  -1   2   84.43    4.34
  -2  -1   2   87.73    4.34
  -1   3   2   85.84    4.72
  -1   3   2   85.37    4.81
  -1   3   2   84.24    4.43
   3  -2   2   87.26    4.62
   3  -2   2   79.43    4.15
  -3   2  -2   83.95    4.34
  -3   2  -2   92.73    4.72
   1  -3  -2   88.67    4.72
   1  -3  -2   81.60    4.24
   2   1  -2   81.41    3.87
   2   1  -2   84.90    4.06
  -2  -1  -1  797.18   28.02
  -2  -1  -1  809.92   28.39
  -1   3  -1  736.25   25.66
  -1   3  -1  761.72   26.51
   3  -2  -1  805.67   28.11
   3  -2  -1  800.67   27.92
   3  -2  -1  808.60   28.11
  -3   2   1  779.92   27.26
  -3   2   1  827.46   28.77
   1  -3   1  792.18   27.64
   1  -3   1  737.38   25.75
   2   1   1  824.35   29.15
   2   1   1  780.77   27.36
   2   1   1  827.65   29.15
  -2  -1  -4  185.64    8.77
  -2  -1  -4  187.72    8.77
  -1   3  -4  186.59    8.49
  -1   3  -4  173.38    8.02
   3  -2  -4  185.83    8.58
   3  -2  -4  196.49    8.77
  -3   2   4  209.04   10.00
  -3   2   4  174.51    8.11
   1  -3   4  189.32    8.87
   1  -3   4  186.87    9.06
   1  -3   4  185.26    8.40
   2   1   4  188.00    9.43
   2   1   4  197.43    9.53
   2   1   4  177.91    8.49
   2   1   7    3.49    3.49
   3  -1   7    8.40    3.77
  -1  -2   4   92.54    5.38
  -1  -2   4   94.61    5.66
  -1  -2   4   97.91    5.94
  -2   3   4   99.52    6.41
  -2   3   4   98.86    5.66
   3  -1   4   89.90    5.75
   3  -1   4   95.56    6.23
   3  -1   4   86.22    5.38
  -3   1  -4   86.78    5.28
  -3   1  -4   97.73    5.85
   2  -3  -4   94.14    5.66
   2  -3  -4   94.80    5.47
   1   2  -4   88.29    5.09
   1   2  -4   85.93    5.09
  -1  -2   1 1026.31   35.47
  -1  -2   1 1015.94   35.09
  -2   3   1 1081.02   37.54
  -2   3   1 1048.01   36.60
   3  -1   1  935.66   32.54
   3  -1   1 1058.38   36.98
  -3   1  -1 1048.95   36.60
  -3   1  -1 1017.82   35.47
   2  -3  -1 1065.93   36.98
   2  -3  -1 1055.55   36.79
   2  -3  -1 1025.37   35.75
   1   2  -1 1011.22   34.90
   1   2  -1 1009.33   34.81
  -1  -2  -2  348.08   13.21
  -1  -2  -2  357.79   13.77
  -2   3  -2  353.27   13.30
  -2   3  -2  348.27   13.11
   3  -1  -2  354.78   13.21
   3  -1  -2  349.40   12.92
  -3   1   2  348.17   12.92
  -3   1   2  339.78   12.83
  -3   1   2  340.81   12.83
   2  -3   2  350.15   13.30
   2  -3   2  340.81   12.83
   1   2   2  356.10   13.77
   1   2   2  351.95   13.68
   1   2   2  360.25   13.68
  -1  -2  -5    6.70    2.55
  -1  -2  -5    5.47    2.74
   3  -1  -5    6.51    2.26
   3  -1  -5    8.02    2.64
  -3   1   5    7.92    2.83
  -3   1   5   10.94    3.49
   2  -3   5    8.30    4.62
   2  -3   5    5.19    2.74
   2  -3   5    3.11    3.87
   1   2   5   11.13    3.68
   1   2   5   11.89    3.30
   0  -3   6   -0.19    2.74
   0  -3   6    5.09    3.30
  -3   3   6    1.51    3.21
  -3   3   6   -1.89    3.49
   3   0   6    0.09    3.40
   3   0   6   -0.57    2.74
  -3   0  -6   -2.83    2.74
  -3   0  -6    1.04    2.26
   3  -3  -6    6.60    3.02
   3  -3  -6   -0.66    2.36
   0   3  -6    2.17    2.17
   0   3  -6    0.57    2.26
  -3   3   3  370.81   14.34
  -3   3   3  329.40   13.30
   3   0   3  338.74   13.39
   3   0   3  338.55   13.77
   3   0   3  341.10   13.87
  -3   0  -3  330.25   13.11
  -3   0  -3  335.72   13.39
   3  -3  -3  350.81   13.77
   3  -3  -3  336.00   13.11
  -3   3   0 4980.63  170.17
  -3   3   0 4942.90  168.85
   3   0   0 4759.90  162.63
  -3   0   0 4291.08  146.59
  -3   0   0 4470.31  152.72
   3  -3   0 4470.31  152.72
   3  -3   0 4121.29  140.83
   0   3   0 4777.82  163.19
   0   3   0 4776.88  163.29
   0  -3  -3  207.43    8.87
   0  -3  -3  209.60    9.34
  -3   3  -3  196.68    8.49
  -3   3  -3  204.22    8.77
   3   0  -3  191.87    8.11
   3   0  -3  191.58    8.02
  -3   0   3  191.02    8.40
  -3   0   3  195.83    8.58
  -3   0   3  215.83    8.87
   3  -3   3  199.23    8.58
   3  -3   3  196.68    8.77
   0   3   3  183.76    8.58
   0   3   3  192.06    8.77
   0   3   3  191.77    8.49
   0  -3  -6    0.19    2.17
   0  -3  -6    2.08    2.83
  -3   3  -6    1.79    2.55
  -3   3  -6   -0.57    2.08
   3   0  -6   -0.66    2.55
   3   0  -6    1.79    2.17
  -3   0   6    0.38    3.30
  -3   0   6    0.75    2.74
   3  -3   6    0.66    2.55
   3  -3   6    2.45    2.74
   3  -3   6    0.66    3.11
   0   3   6   -0.38    3.77
   0   3   6    6.04    3.02
  -1   4   7   19.34    4.43
   4  -3   7   16.98    4.06
  -3  -1   4   99.33    5.75
  -3  -1   4  112.54    6.41
  -3  -1   4  105.84    5.75
  -1   4   4   98.86    5.85
  -1   4   4  102.16    6.70
   4  -3   4  100.37    6.04
   4  -3   4   93.29    5.66
   4  -3   4   95.27    6.23
  -4   3  -4  107.54    6.04
  -4   3  -4  107.82    6.13
   1  -4  -4   96.03    5.85
   1  -4  -4  103.57    5.94
   3   1  -4   96.12    5.38
   3   1  -4   89.71    5.28
  -3  -1   1 4907.06  167.72
  -3  -1   1 4516.53  154.42
  -1   4   1 4904.23  168.00
  -1   4   1 5046.67  173.10
   4  -3   1 4680.66  160.36
   4  -3   1 4660.85  159.80
  -4   3  -1 4692.93  160.74
  -4   3  -1 4779.71  163.76
   1  -4  -1 4861.78  166.59
   1  -4  -1 4958.94  169.98
   1  -4  -1 4780.65  163.95
   3   1  -1 4556.15  155.74
   3   1  -1 4952.33  169.23
  -3  -1  -2  226.11    9.43
  -3  -1  -2  225.64    9.24
  -1   4  -2  212.15    8.40
  -1   4  -2  222.05    8.77
   4  -3  -2  221.96    8.68
   4  -3  -2  233.56    9.34
   4  -3  -2  226.96    9.06
  -4   3   2  231.01    9.06
  -4   3   2  205.73    8.49
   1  -4   2  218.94    8.77
   1  -4   2  209.60    8.30
   3   1   2  223.47    9.43
   3   1   2  223.19    9.53
   3   1   2  222.52    9.15
  -3  -1  -5   52.82    4.72
  -3  -1  -5   56.69    4.72
  -1   4  -5   46.88    4.24
  -1   4  -5   55.94    4.43
   4  -3  -5   53.67    4.62
   4  -3  -5   45.37    4.06
  -4   3   5   51.41    4.72
  -4   3   5   56.60    5.47
   1  -4   5   59.05    5.28
   1  -4   5   54.15    4.91
   1  -4   5   52.73    4.43
   3   1   5   54.71    5.00
   3   1   5   62.45    5.66
   3   1   5   47.73    4.81
  -2  -2   6   97.07    6.89
  -2  -2   6  117.44    8.02
  -2   4   6   97.63    7.83
  -2   4   6   88.58    7.17
   4  -2   6   98.67    7.55
   4  -2   6   91.88    6.79
   4  -2   6   91.31    6.98
  -4   2  -6   81.78    6.41
  -4   2  -6   94.80    6.32
   2  -4  -6  103.10    6.60
   2  -4  -6   88.10    6.79
   2   2  -6  101.97    6.79
   2   2  -6  104.99    6.32
  -2  -2   3  333.65   13.11
  -2  -2   3  336.00   12.92
  -2  -2   3  316.48   12.55
  -2   4   3  321.19   13.11
  -2   4   3  351.00   13.87
   4  -2   3  318.93   13.02
   4  -2   3  353.83   13.87
  -4   2  -3  333.08   13.21
  -4   2  -3  333.55   13.30
   2  -4  -3  323.74   12.83
   2  -4  -3  341.38   13.58
   2   2  -3  336.57   12.92
   2   2  -3  342.70   13.11
  -2  -2   0  599.94   20.75
  -2  -2   0  539.00   18.77
  -2   4   0  595.79   20.66
  -2   4   0  573.15   20.00
   4  -2   0  611.07   21.13
   4  -2   0  607.01   21.04
  -4   2   0  619.56   21.41
  -4   2   0  638.14   22.17
   2  -4   0  601.73   20.94
   2   2   0  564.57   19.62
   2   2   0  562.30   19.53
  -2  -2  -3 1276.29   45.47
  -2  -2  -3 1285.72   45.66
  -2   4  -3 1281.95   45.28
  -2   4  -3 1294.21   45.75
   4  -2  -3 1270.63   44.81
  -4   2   3 1231.95   43.86
   2  -4   3 1295.15   45.75
   2  -4   3 1249.88   44.43
   2   2   3 1266.85   45.37
   2   2   3 1332.89   47.35
   2   2   3 1289.49   46.22
  -2  -2  -6   67.54    6.13
  -2  -2  -6   74.90    5.57
  -2   4  -6   78.11    5.47
  -2   4  -6   68.30    5.47
   4  -2  -6   81.50    5.94
   4  -2  -6   70.56    6.04
  -4   2   6   76.78    6.70
  -4   2   6   55.47    5.75
   2  -4   6   74.80    6.32
   2  -4   6   64.05    5.66
   2  -4   6   80.27    6.13
   2   2   6   65.75    6.23
   2   2   6   72.82    7.17
  -1  -3   5   42.35    4.53
  -1  -3   5   28.11    3.49
  -1  -3   5   31.22    4.06
   4  -1   5   36.41    4.62
   4  -1   5   32.54    4.06
   4  -1   5   29.24    4.06
  -4   1  -5   34.52    3.87
  -4   1  -5   31.22    3.77
   1   3  -5   28.30    3.49
   1   3  -5   30.09    3.30
  -1  -3   2  294.97   11.04
  -1  -3   2  302.80   11.51
  -3   4   2  294.69   11.70
  -3   4   2  317.70   12.17
   4  -1   2  296.01   11.51
   4  -1   2  300.25   11.89
  -4   1  -2  329.97   12.83
  -4   1  -2  308.18   11.98
   3  -4  -2  333.08   12.83
   3  -4  -2  315.35   11.98
   3  -4  -2  334.12   13.02
   1   3  -2  312.42   11.60
   1   3  -2  294.31   10.94
  -1  -3  -1 1496.08   51.88
  -1  -3  -1 1577.20   54.81
  -1  -3  -1 1524.38   53.01
  -3   4  -1 1429.10   49.43
  -3   4  -1 1435.71   49.62
   4  -1  -1 1568.71   53.96
   4  -1  -1 1530.98   52.54
   4  -1  -1 1541.36   53.01
  -4   1   1 1517.77   52.16
  -4   1   1 1639.46   56.32
   3  -4   1 1432.88   49.52
   3  -4   1 1480.04   51.22
   1   3   1 1494.19   51.79
   1   3   1 1468.72   51.13
   1   3   1 1504.57   52.35
  -1  -3  -4  303.37   12.73
  -1  -3  -4  316.48   13.11
  -3   4  -4  302.52   12.64
  -3   4  -4  297.80   12.36
   4  -1  -4  310.82   12.64
   4  -1  -4  304.59   12.26
  -4   1   4  291.01   11.98
   3  -4   4  301.95   13.02
   3  -4   4  312.42   12.83
   3  -4   4  288.65   12.36
   1   3   4  330.44   13.68
   1   3   4  330.44   14.24
   1   3   4  287.61   12.64
   3  -4   7   10.47    3.77
   1   3   7    9.06    3.68
   4   0   7    5.94    3.49
  -4   0  -7    6.23    3.11
  -4   0  -7    1.23    3.02
   0  -4   4  290.63   12.36
   0  -4   4  305.63   12.45
   0  -4   4  278.09   11.79
  -4   4   4  293.46   12.17
  -4   4   4  300.06   13.30
   4   0   4  274.03   12.36
   4   0   4  262.24   11.41
   4   0   4  269.12   12.07
  -4   0  -4  275.35   11.79
  -4   0  -4  266.11   11.41
   4  -4  -4  271.01   11.32
   4  -4  -4  267.61   11.41
   0   4  -4  268.28   11.23
   0   4  -4  268.94   11.23
   0  -4   1 3925.08  134.42
   0  -4   1 4120.34  141.02
  -4   4   1 4260.89  145.93
  -4   4   1 4186.37  143.57
  -4   0  -1 4036.39  138.57
  -4   0  -1 4088.27  140.36
   4  -4  -1 4228.82  144.80
   4  -4  -1 4295.80  147.25
   0   4  -1 3913.76  133.95
   0   4  -1 4019.41  137.63
   0  -4  -2   31.32    2.74
   0  -4  -2   38.02    3.30
   0  -4  -2   41.32    3.77
  -4   4  -2   37.26    2.92
  -4   4  -2   33.77    2.83
   4   0  -2   30.09    2.26
  -4   0   2   33.20    2.55
  -4   0   2   31.69    2.26
  -4   0   2   35.66    2.83
   4  -4   2   33.39    2.74
   4  -4   2   33.96    2.92
   0   4   2   32.45    3.21
   0   4   2   32.07    2.92
   0   4   2   31.03    3.40
   0  -4  -5   12.83    3.21
   0  -4  -5   15.94    2.92
  -4   4  -5   18.39    3.11
  -4   4  -5   16.32    3.02
   4   0  -5   11.98    2.74
   4   0  -5   14.72    2.74
  -4   0   5   21.79    3.87
  -4   0   5   19.72    3.30
   4  -4   5   17.83    3.96
   4  -4   5   10.56    3.11
   4  -4   5   13.96    3.21
   0   4   5   15.85    3.96
   0   4   5   14.06    3.40
  -4  -1   6    4.24    2.92
  -4  -1   6   11.41    3.77
  -1   5   6    4.62    3.87
  -1   5   6   -0.09    3.21
   5  -4   6    6.60    3.11
   5  -4   6    0.57    2.92
   5  -4   6    5.19    3.30
  -5   4  -6   -0.28    2.45
  -5   4  -6    7.74    2.55
   1  -5  -6    1.79    2.45
   1  -5  -6    5.09    3.21
   4   1  -6    6.04    2.36
   4   1  -6    1.13    2.36
  -4  -1   3  265.92   10.38
  -4  -1   3  268.56   10.85
  -4  -1   3  265.73   10.75
  -1   5   3  242.43   10.66
  -1   5   3  260.45   10.94
   5  -4   3  266.95   10.94
   5  -4   3  258.84   10.94
  -5   4  -3  270.92   11.04
  -5   4  -3  270.63   11.04
   1  -5  -3  270.63   11.13
   1  -5  -3  274.60   11.51
   4   1  -3  269.03   10.56
   4   1  -3  257.71   10.19
  -4  -1   0  954.62   32.92
  -4  -1   0  937.45   32.45
  -1   5   0  876.23   30.37
  -1   5   0  877.27   30.47
   5  -4   0  988.58   34.15
   5  -4   0  958.39   33.20
  -5   4   0  956.51   33.11
  -5   4   0  935.85   32.36
   1  -5   0 1036.69   36.22
   4   1   0  975.37   33.77
   4   1   0  968.77   33.49
   4   1   0  925.57   31.98
  -4  -1  -3  385.24   15.19
  -4  -1  -3  369.02   14.53
  -1   5  -3  375.91   14.34
   1  -5   3  455.24   18.21
   1  -5   3  394.02   14.90
   4   1   3  398.64   15.56
   4   1   3  395.05   15.75
   4   1   3  398.36   15.94
  -4  -1  -6   12.17    3.40
  -1   5  -6   20.28    3.21
  -1   5  -6   18.68    3.21
   5  -4  -6   23.68    3.68
   5  -4  -6   18.21    3.77
  -5   4   6   10.19    3.77
  -5   4   6   11.79    4.24
   1  -5   6   22.36    3.96
   1  -5   6   24.24    3.68
   1  -5   6   22.92    3.87
  -3  -2   5   31.03    3.68
  -3  -2   5   32.36    4.15
   5  -3   5   31.69    4.06
   5  -3   5   32.92    3.96
   5  -3   5   30.75    4.43
  -5   3  -5   31.13    3.68
  -5   3  -5   32.73    3.77
   2  -5  -5   29.24    4.06
   2  -5  -5   35.28    3.68
   3   2  -5   25.19    3.21
   3   2  -5   34.71    3.49
  -3  -2   2  966.88   33.77
  -3  -2   2 1037.63   36.32
  -2   5   2 1074.42   38.02
  -2   5   2 1025.37   36.51
   5  -3   2 1073.48   37.92
   5  -3   2 1042.35   37.07
  -5   3  -2 1084.80   38.49
  -5   3  -2 1029.14   36.51
   2  -5  -2 1102.72   39.15
   2  -5  -2 1111.21   39.52
   2  -5  -2 1105.55   39.05
   3   2  -2 1065.93   37.17
   3   2  -2 1025.37   35.75
  -3  -2  -1 3360.04  115.65
  -3  -2  -1 3250.62  111.78
  -2   5  -1 3285.52  112.72
  -2   5  -1 3084.60  105.84
   5  -3  -1 3309.10  113.29
   5  -3  -1 3426.07  117.44
  -5   3   1 3344.01  114.61
  -5   3   1 3410.04  116.78
   2  -5   1 3119.50  107.06
   2  -5   1 3259.11  111.78
   3   2   1 3144.97  108.20
   3   2   1 3243.07  111.69
   3   2   1 3251.56  111.97
  -3  -2  -4   44.05    3.96
  -3  -2  -4   45.09    4.06
  -2   5  -4   41.98    3.58
  -2   5  -4   46.98    3.77
   5  -3  -4   45.56    3.96
   5  -3  -4   46.22    3.58
  -5   3   4   55.84    5.00
  -5   3   4   43.96    3.68
   2  -5   4   41.79    3.77
   2  -5   4   45.56    3.68
   2  -5   4   39.15    3.96
   3   2   4   54.33    4.72
   3   2   4   49.33    4.15
   3   2   4   46.03    4.62
  -3  -2  -7    5.38    3.11
  -3  -2  -7    4.24    3.21
   3   2   7    5.47    3.49
  -3   5   7    0.19    3.77
   5  -2   7    3.21    3.30
  -5   2  -7    6.13    3.11
  -5   2  -7   -2.36    2.45
  -2  -3   4   58.77    4.53
  -2  -3   4   55.37    4.34
  -2  -3   4   60.18    4.15
  -3   5   4   51.03    4.06
  -3   5   4   71.12    5.66
   5  -2   4   57.35    4.62
   5  -2   4   60.47    4.62
   5  -2   4   55.37    4.81
  -5   2  -4   52.35    4.24
  -5   2  -4   56.60    4.24
   3  -5  -4   58.96    4.53
   3  -5  -4   63.39    4.43
  -3   5   1 7944.49  271.86
  -3   5   1 8238.80  281.67
   5  -2   1 8603.86  294.78
  -5   2  -1 7532.27  257.71
  -5   2  -1 7602.07  260.16
   3  -5  -1 7926.57  271.01
   2   3  -1 6867.24  234.60
   2   3  -1 7022.88  239.98
  -2  -3  -2  158.66    7.26
  -2  -3  -2  164.51    7.26
  -3   5  -2  161.30    6.89
  -3   5  -2  153.76    6.60
   5  -2  -2  163.95    6.60
   5  -2  -2  161.21    6.60
  -5   2   2  148.38    6.41
  -5   2   2  160.74    6.51
   3  -5   2  158.29    6.70
   3  -5   2  171.96    7.36
   2   3   2  169.32    7.45
   2   3   2  158.57    7.55
   2   3   2  160.55    7.45
  -2  -3  -5   77.92    5.75
  -2  -3  -5   79.99    5.57
  -3   5  -5   79.99    5.28
   5  -2  -5   84.71    5.66
   5  -2  -5   82.26    5.38
  -5   2   5   76.88    5.75
  -5   2   5   84.90    6.32
   3  -5   5   98.67    6.98
   3  -5   5   94.33    6.32
   3  -5   5   94.90    6.04
   2   3   5   86.12    6.70
  -1  -4   6   29.81    3.87
  -1  -4   6   31.13    4.34
  -4   5   6   26.88    4.62
  -4   5   6   19.34    4.24
  -5   1  -6   14.43    5.00
  -5   1  -6   20.56    3.30
   4  -5  -6   20.00    3.87
   4  -5  -6   24.15    3.58
   1   4  -6   21.60    3.40
   1   4  -6   23.68    3.21
  -1  -4   3  667.39   24.15
  -1  -4   3  672.86   24.62
  -4   5   3  709.17   25.94
  -4   5   3  692.86   25.75
   5  -1   3  709.74   26.13
   5  -1   3  710.31   26.51
   5  -1   3  697.19   26.04
  -5   1  -3  683.42   25.19
  -5   1  -3  707.00   26.04
   4  -5  -3  711.82   26.13
   4  -5  -3  687.67   25.09
   1   4  -3  672.57   24.24
   1   4  -3  697.48   25.19
  -1  -4   0 1135.74   39.34
  -1  -4   0 1083.85   37.35
  -4   5   0 1194.22   41.22
  -4   5   0 1164.03   40.18
   5  -1   0 1086.68   37.45
   5  -1   0 1152.71   39.71
  -5   1   0 1088.57   37.54
  -5   1   0 1103.66   38.02
   4  -5   0 1151.77   39.81
   4  -5   0 1224.41   42.26
   1   4   0 1222.52   42.17
   1   4   0 1148.00   39.71
  -1  -4  -3  333.46   13.30
  -1  -4  -3  354.87   14.24
  -4   5  -3  336.29   13.21
  -4   5  -3  344.21   13.49
   5  -1  -3  341.10   13.11
   5  -1  -3  339.87   12.92
  -5   1   3  328.65   12.92
  -5   1   3  381.57   14.34
   4  -5   3  328.74   13.21
   4  -5   3  336.10   13.21
   1   4   3  319.87   13.30
   1   4   3  353.36   14.15
   1   4   3  337.61   13.87
  -1  -4  -6   17.17    3.02
  -1  -4  -6   16.32    3.58
  -4   5  -6    8.96    2.83
  -4   5  -6    8.77    2.64
   5  -1  -6   13.30    2.92
   5  -1  -6   16.04    3.40
  -5   1   6   15.75    3.96
  -5   1   6   11.41    3.40
   4  -5   6   15.19    3.58
   4  -5   6   10.47    3.11
   4  -5   6   19.72    3.77
   1   4   6   13.21    3.77
   1   4   6   15.56    4.43
   0  -5   5   18.39    3.49
   0  -5   5   16.98    3.02
   0  -5   5   17.07    3.58
  -5   5   5   12.64    3.11
  -5   5   5   15.94    3.68
   5   0   5   12.83    3.68
   5   0   5    9.06    3.02
   5   0   5   16.89    3.58
  -5   0  -5   14.81    3.11
  -5   0  -5   17.92    3.11
   5  -5  -5   16.32    3.11
   5  -5  -5   12.73    3.21
   0   5  -5   22.26    2.83
   0   5  -5   18.11    3.02
   0  -5   2  500.89   18.21
   0  -5   2  499.76   18.02
  -5   5   2  559.66   20.28
  -5   5   2  514.67   19.05
   5  -5  -2  542.40   19.90
   5  -5  -2  541.36   20.00
   5  -5  -2  539.66   19.53
   0   5  -2  504.86   18.11
   0   5  -2  489.48   17.64
   0  -5  -1 8936.84  305.82
   0  -5  -1 9046.26  309.59
   0  -5  -1 8805.72  301.20
  -5   5  -1 8534.05  291.86
  -5   5  -1 8501.98  290.82
   5   0  -1 7996.37  273.65
  -5   0   1 7808.65  267.24
   5  -5   1 8484.06  290.25
   5  -5   1 8178.43  279.69
   0   5   1 8573.67  293.37
   0   5   1 8781.20  300.63
   0  -5  -4   87.63    5.38
   0  -5  -4   73.29    5.19
  -5   5  -4   73.01    4.91
  -5   5  -4   84.90    5.19
   5   0  -4   81.03    4.72
   5   0  -4   85.18    4.81
  -5   0   4   95.08    5.94
  -5   0   4   73.86    4.53
   5  -5   4   76.69    5.00
   5  -5   4   80.56    5.28
   0   5   4   76.60    5.19
   0   5   4   74.90    5.94
   5  -5   7    1.89    3.02
   0   5   7   -1.70    3.21
  -5  -1   5   62.35    5.19
  -5  -1   5   55.65    4.53
  -1   6   5   65.56    5.75
  -1   6   5   64.24    6.04
   6  -5   5   59.99    5.00
   6  -5   5   66.69    5.09
   6  -5   5   56.22    5.57
  -6   5  -5   48.11    4.43
  -6   5  -5   60.09    4.72
   1  -6  -5   55.65    5.19
   1  -6  -5   57.16    4.62
   5   1  -5   61.41    4.24
   5   1  -5   57.82    4.34
  -5  -1   2  186.30    7.36
  -5  -1   2  203.56    7.64
  -5  -1   2  199.51    7.74
  -1   6   2  185.83    8.49
   6  -5   2  182.91    8.02
  -6   5  -2  186.59    8.02
   1  -6  -2  190.74    8.11
   1  -6  -2  180.64    8.96
   1  -6  -2  181.96    8.68
   5   1  -2  192.91    7.36
   5   1  -2  185.17    7.07
  -5  -1  -1 7320.97  250.73
  -5  -1  -1 7194.56  246.39
  -1   6  -1 6973.83  238.47
  -1   6  -1 6825.73  233.47
   6  -5  -1 7028.54  240.26
   6  -5  -1 7370.96  252.14
  -6   5   1 7256.82  248.09
  -6   5   1 6979.49  238.75
   1  -6   1 6941.76  237.43
   1  -6   1 6811.58  232.90
   5   1   1 7287.01  249.69
   5   1   1 7277.57  249.13
  -5  -1  -4  205.36    9.53
  -5  -1  -4  221.20   10.00
  -1   6  -4  210.54    9.15
  -1   6  -4  196.02    8.77
   6  -5  -4  187.72    8.87
   6  -5  -4  205.55    9.15
  -6   5   4  222.71   10.56
  -6   5   4  195.92    8.96
   1  -6   4  205.26    9.34
   1  -6   4  181.96   11.70
   1  -6   4  215.07    9.43
   5   1   4  204.22   10.09
   5   1   4  189.13    9.15
   5   1   4  209.70   10.09
  -5  -1  -7    7.26    3.11
  -5  -1  -7    1.13    3.02
   5   1   7    3.96    3.40
  -2   6   7   12.92    4.15
   6  -4   7    6.23    3.49
  -6   4  -7    7.64    2.92
  -6   4  -7   19.24    3.87
  -4  -2   4   25.56    3.30
  -4  -2   4   25.94    2.83
  -4  -2   4   30.94    3.58
  -2   6   4   31.79    4.43
  -2   6   4   32.83    3.58
   6  -4   4   27.83    3.87
   6  -4   4   28.96    3.30
   6  -4   4   29.24    3.49
  -6   4  -4   28.39    3.21
  -6   4  -4   25.47    3.21
   2  -6  -4   28.58    3.30
   2  -6  -4   29.43    3.68
   4   2  -4   26.04    2.83
   4   2  -4   26.98    2.74
  -4  -2   1 4601.43  157.53
  -2   6   1 4485.40  154.04
  -2   6   1 4585.39  157.34
   6  -4   1 4240.14  145.46
   6  -4   1 4342.02  149.04
  -6   4  -1 4439.18  152.34
  -6   4  -1 4314.66  148.10
   2  -6  -1 4634.44  158.95
   2  -6  -1 4668.40  160.36
   4   2  -1 4461.82  152.72
   4   2  -1 4985.35  170.64
  -2   6  -2   16.22    1.98
  -2   6  -2   25.28    2.45
   6  -4  -2   20.56    2.08
   6  -4  -2   16.70    2.55
   6  -4  -2   21.22    2.45
  -6   4   2   20.09    2.83
  -6   4   2   19.53    2.17
   2  -6   2   22.64    2.36
   2  -6   2   19.90    2.26
  -4  -2  -5   29.15    3.77
  -4  -2  -5   25.75    3.49
  -2   6  -5   31.41    3.58
  -2   6  -5   25.28    3.11
   6  -4  -5   27.64    3.58
   6  -4  -5   26.41    3.49
  -6   4   5   35.85    4.62
  -6   4   5   20.66    3.68
   2  -6   5   34.43    3.87
   2  -6   5   35.66    3.77
   2  -6   5   30.75    4.24
   4   2   5   27.07    3.96
   4   2   5   34.62    4.24
   4   2   5   29.62    4.53
  -3  -3   6    2.36    2.64
  -3  -3   6    2.74    3.58
  -3   6   6    1.13    3.11
  -3   6   6    7.07    3.68
  -6   3  -6    2.64    2.45
  -6   3  -6    1.04    2.92
   3  -6  -6    6.41    2.55
   3  -6  -6    4.06    3.02
   3   3  -6    5.00    2.17
   3   3  -6    3.30    2.36
  -3  -3   3   24.71    2.26
  -3  -3   3   29.34    2.74
  -3  -3   3   30.85    2.83
  -3   6   3   25.66    3.30
  -3   6   3   31.51    3.11
   6  -3   3   33.77    3.30
   6  -3   3   32.26    3.11
  -6   3  -3   30.85    2.83
  -6   3  -3   32.54    3.11
   3  -6  -3   30.47    3.11
   3  -6  -3   28.30    2.83
   3   3  -3   27.92    2.36
   3   3  -3   30.94    2.45
  -3  -3   0 2472.39   84.80
  -3  -3   0 2484.66   85.27
  -3   6   0 2593.14   88.95
  -3   6   0 2467.68   84.80
   6  -3   0 2499.75   85.75
   6  -3   0 2322.41   79.71
  -6   3   0 2429.00   83.39
  -6   3   0 2444.10   83.86
   3  -6   0 2502.58   86.03
   3  -6   0 2487.49   85.37
   3   3   0 2412.02   82.82
   3   3   0 2517.67   86.31
  -3  -3  -3  233.94   10.00
  -3  -3  -3  217.62    9.62
  -3   6  -3  216.87    9.06
  -3   6  -3  207.81    8.68
   6  -3  -3  219.03    8.87
   6  -3  -3  224.98    9.24
  -6   3   3  223.28    9.53
  -6   3   3  221.20    9.06
   3  -6   3  214.41    9.34
   3  -6   3  210.07    8.87
   3   3   3  217.53    9.90
   3   3   3  221.20    9.62
   3   3   3  224.79   10.09
  -3   6  -6   20.19    3.11
  -3   6  -6   16.13    3.02
   6  -3  -6   16.89    3.30
   6  -3  -6   11.70    3.68
  -6   3   6   17.55    3.87
  -6   3   6   18.68    4.24
   3  -6   6   27.45    3.96
   3  -6   6   23.39    3.68
   3  -6   6   23.30    4.06
  -2  -4   5   86.03    5.94
  -2  -4   5  103.48    6.60
  -2  -4   5   94.24    5.85
  -4   6   5   79.43    6.13
  -4   6   5   88.29    6.70
   6  -2   5   93.39    6.98
   6  -2   5   74.62    5.94
   6  -2   5   80.84    5.85
  -6   2  -5   71.03    5.47
  -6   2  -5   62.16    5.28
   4  -6  -5   77.07    5.85
   4  -6  -5   69.24    5.94
   2   4  -5   80.09    5.00
  -2  -4   2  751.62   26.41
  -2  -4   2  769.45   27.17
  -4   6   2  819.64   29.34
  -4   6   2  751.25   27.26
   4  -6  -2  804.54   29.05
   4  -6  -2  800.11   28.58
   4  -6  -2  825.86   29.90
   2   4  -2  754.74   26.60
   2   4  -2  750.68   26.41
  -2  -4  -1 9999.00  342.23
  -2  -4  -1 9923.54  339.59
  -2  -4  -1 9574.51  327.42
  -4   6  -1 9593.38  327.89
  -4   6  -1 9451.88  323.08
   6  -2  -1 9480.18  323.84
   6  -2  -1 9649.98  329.68
  -6   2   1 9268.88  316.57
  -6   2   1 9725.44  332.23
   4  -6   1 8845.34  302.52
   4  -6   1 9413.21  321.85
   2   4   1 9772.61  334.49
   2   4   1 9640.54  329.78
   2   4   1 9848.07  336.76
  -2  -4  -4   96.12    5.94
  -2  -4  -4  101.03    5.94
  -4   6  -4   98.20    5.66
  -4   6  -4   99.05    5.66
   6  -2  -4  105.46    5.75
   6  -2  -4  102.25    5.47
  -6   2   4  114.14    6.89
   4  -6   4  108.76    6.13
   4  -6   4  103.39    5.75
   2   4   4  101.03    6.13
   2   4   4   86.97    5.94
   2   4   4  104.14    6.79
  -2  -4  -7    2.08    2.92
  -2  -4  -7    7.45    3.30
   4  -6   7   -1.32    3.49
   2   4   7   -0.28    3.40
   6  -1   7    9.72    3.58
  -6   1  -7    7.45    3.02
  -6   1  -7    7.74    3.11
  -1  -5   4  119.89    6.04
  -1  -5   4  121.50    6.60
  -1  -5   4  118.38    6.32
  -5   6   4  116.21    6.41
  -5   6   4  128.19    7.45
   6  -1   4  113.67    6.98
   6  -1   4  114.89    6.70
   6  -1   4  116.69    6.60
  -6   1  -4  111.03    6.23
  -6   1  -4  104.42    6.13
   5  -6  -4   95.65    5.85
   5  -6  -4  112.91    6.23
   1   5  -4  112.54    5.85
   1   5  -4  108.67    5.57
  -1  -5   1 8387.84  286.48
  -1  -5   1 8506.70  290.63
  -5   6   1 8913.26  304.88
  -5   6   1 9047.21  309.21
   6  -1   1 8734.98  298.84
   6  -1   1 9054.75  309.87
  -6   1  -1 8958.54  306.57
  -6   1  -1 8718.94  298.37
   5  -6  -1 8907.60  304.40
   5  -6  -1 9085.88  310.72
   1   5  -1 8392.56  286.67
   1   5  -1 8622.72  294.59
  -5   6  -2   26.60    2.55
  -5   6  -2   25.94    2.64
   6  -1  -2   25.56    2.08
   6  -1  -2   26.04    1.98
  -6   1   2   27.07    2.55
  -6   1   2   22.92    1.98
   5  -6   2   28.77    2.74
   5  -6   2   25.56    2.55
  -1  -5  -5  109.61    6.60
  -1  -5  -5   99.61    6.89
  -5   6  -5  101.22    6.32
  -5   6  -5  102.63    6.04
   6  -1  -5  106.69    6.04
   6  -1  -5  122.06    6.79
  -6   1   5  101.69    6.41
  -6   1   5  111.40    7.07
   5  -6   5   80.56    8.87
   5  -6   5   90.75    7.36
   1   5   5  114.61    7.45
   1   5   5  104.99    7.64
   0  -6   6   17.07    3.49
   0  -6   6   10.75    3.11
   0  -6   6   17.26    3.30
  -6   6   6   11.89    3.87
  -6   6   6   20.75    4.34
   6   0   6   17.36    3.96
   6   0   6   12.73    3.87
  -6   0  -6   11.89    2.83
  -6   0  -6   14.34    3.58
   6  -6  -6   20.56    3.49
   6  -6  -6   11.32    3.40
   0   6  -6   10.94    3.02
   0   6  -6   16.98    2.92
   0  -6   3  100.46    6.70
  -6   6   3  100.84    5.47
  -6   6   3  108.20    6.04
   6   0   3  105.74    6.23
   6   0   3  113.86    5.94
   6   0   3  107.54    6.13
  -6   0  -3  112.82    6.13
  -6   0  -3  113.57    5.94
   6  -6  -3  114.61    5.66
   6  -6  -3  116.12    5.94
   6  -6  -3  125.46    6.79
   0   6  -3  117.16    5.47
   0  -6   0 8090.70  276.67
   0  -6   0 7881.29  269.31
  -6   6   0 8042.59  274.88
  -6   6   0 7751.11  264.88
   6   0   0 8140.70  278.09
   6   0   0 8048.25  274.97
  -6   0   0 7891.66  269.69
  -6   0   0 7974.67  272.43
   6  -6   0 7463.40  255.07
   6  -6   0 7939.77  271.39
   0   6   0 7909.59  270.44
   0   6   0 7943.54  271.48
   0  -6  -3  538.25   20.47
   0  -6  -3  518.06   19.62
  -6   6  -3  499.20   18.77
  -6   6  -3  509.10   19.15
   6   0  -3  527.49   19.15
   6   0  -3  533.34   19.43
  -6   0   3  542.02   20.00
  -6   0   3  481.56   17.64
   6  -6   3  505.99   19.34
   6  -6   3  516.17   19.43
   0   6   3  523.44   20.00
   0   6   3  550.42   21.22
   0  -6  -6   39.34    5.57
   0  -6  -6   60.09    5.19
  -6   6  -6   58.48    5.00
  -6   6  -6   60.28    5.19
  -6   0   6   53.77    5.57
  -6   0   6   73.58    8.21
   6  -6   6   68.20    5.85
   6  -6   6   63.11    5.38
   6  -6   6   74.62    6.32
   0   6   6   43.11    7.92
  -1   7   7    1.04    3.58
   7  -6   7    3.77    3.11
  -6  -1   4   47.83    4.24
  -6  -1   4   42.35    3.30
  -1   7   4   40.47    4.91
  -1   7   4   37.07    3.87
   7  -6   4   37.26    3.77
   7  -6   4   46.69    3.96
  -7   6  -4   46.60    3.87
  -7   6  -4   38.39    3.58
   1  -7  -4   41.69    3.87
   1  -7  -4   39.43    4.06
   6   1  -4   40.47    3.21
   6   1  -4   40.37    3.30
  -1   7   1 5415.50  185.74
  -1   7   1 5555.10  190.74
   7  -6   1 5486.24  188.19
   7  -6   1 5133.45  176.02
  -7   6  -1 5226.84  179.23
  -7   6  -1 5400.40  185.08
   1  -7  -1 5635.29  193.19
   1  -7  -1 5874.88  201.68
  -6  -1  -2  174.79    7.92
  -6  -1  -2  162.81    7.45
  -1   7  -2  163.57    6.79
  -1   7  -2  169.79    6.89
   7  -6  -2  179.51    7.26
   7  -6  -2  174.51    7.64
   7  -6  -2  173.57    7.45
  -7   6   2  178.94    7.45
  -7   6   2  167.72    7.45
   1  -7   2  166.68    6.98
   1  -7   2  156.02    6.60
   6   1   2  166.96    7.83
   6   1   2  173.10    8.21
   6   1   2  169.98    7.55
  -6  -1  -5   45.00    4.34
  -6  -1  -5   39.52    4.15
  -1   7  -5   38.49    3.96
  -1   7  -5   42.73    3.68
   7  -6  -5   37.83    4.06
   7  -6  -5   35.47    4.15
  -7   6   5   52.35    5.38
  -7   6   5   34.71    4.24
   1  -7   5   40.56    4.72
   1  -7   5   46.50    4.24
   1  -7   5   36.79    4.06
   6   1   5   34.05    4.72
   6   1   5   35.47    4.43
   6   1   5   42.35    4.72
  -2   7   6   13.02    4.34
  -2   7   6   13.77    3.87
  -7   5  -6   10.00    3.02
   2  -7  -6   16.60    3.40
   2  -7  -6    7.64    3.40
   5   2  -6   15.85    3.68
  -5  -2   3  197.43    8.30
  -5  -2   3  226.30    8.96
  -5  -2   3  201.39    8.40
  -2   7   3  195.55    9.24
  -2   7   3  226.20    9.90
   7  -5   3  214.04    9.24
   7  -5   3  214.22    9.43
  -7   5  -3  212.15    9.15
  -7   5  -3  209.98    9.06
   2  -7  -3  213.19    9.53
   2  -7  -3  213.19    9.24
   5   2  -3  224.69    8.87
   5   2  -3  213.28    8.49
  -5  -2   0 4771.22  163.38
  -5  -2   0 5070.25  173.47
  -5  -2   0 5171.18  176.96
  -2   7   0 4972.14  170.17
  -2   7   0 5141.00  176.11
   7  -5   0 5159.86  176.59
   7  -5   0 5030.63  172.15
  -7   5   0 5167.41  176.87
  -7   5   0 5132.51  175.64
   2  -7   0 4808.95  164.61
   2  -7   0 4717.45  161.59
   5   2   0 5051.38  172.81
   5   2   0 4974.97  170.27
   5   2   0 4937.24  169.04
  -5  -2  -3    5.85    2.08
  -5  -2  -3    5.94    2.36
  -2   7  -3    6.04    1.70
  -2   7  -3    7.92    1.79
   7  -5  -3    3.49    1.79
  -7   5   3    2.64    3.49
   2  -7   3    6.04    1.89
   2  -7   3    7.64    1.79
   5   2   3   10.00    2.36
   5   2   3    6.60    2.64
   5   2   3    6.98    2.45
  -5  -2  -6   18.02    3.02
  -5  -2  -6   19.43    3.77
  -2   7  -6   15.28    3.02
  -2   7  -6   20.85    3.21
   7  -5  -6   15.85    3.87
   7  -5  -6   18.11    3.21
  -7   5   6   12.45    3.96
  -7   5   6   17.36    4.06
   2  -7   6   25.00    3.58
   2  -7   6   15.75    3.40
   2  -7   6   26.51    3.96
   5   2   6   11.60    3.96
   5   2   6   24.15    4.43
  -4  -3   5  169.70    8.58
  -4  -3   5  146.87    7.55
  -3   7   5  138.48   10.28
   7  -4   5  156.12    9.24
   7  -4   5  160.93    8.68
   7  -4   5  148.00    8.02
   3  -7  -5  136.97    8.21
   3  -7  -5  147.06    8.02
   4   3  -5  152.06    7.36
   4   3  -5  154.80    7.45
  -4  -3   2  515.33   18.30
  -4  -3   2  518.34   18.30
  -3   7   2  521.74   19.62
  -3   7   2  512.50   18.96
   3  -7  -2  533.53   20.00
   3  -7  -2  541.64   20.00
   3  -7  -2  551.74   20.75
   4   3  -2  535.23   18.96
   4   3  -2  502.40   17.83
  -4  -3  -1  388.45   14.62
  -4  -3  -1  344.49   12.92
  -4  -3  -1  379.30   14.24
  -3   7  -1  346.38   12.64
  -3   7  -1  341.38   12.45
   7  -4  -1  363.74   13.11
   7  -4  -1  333.74   11.79
  -7   4   1  338.36   11.98
  -7   4   1  349.68   12.55
   3  -7   1  343.08   12.55
   3  -7   1  326.76   11.98
   4   3   1  361.28   13.68
   4   3   1  359.21   13.68
   4   3   1  352.70   13.11
  -4  -3  -4   74.05    5.28
  -4  -3  -4   82.07    5.38
  -3   7  -4   75.94    4.62
  -3   7  -4   81.31    4.91
   7  -4  -4   67.45    4.43
   7  -4  -4   68.86    4.72
  -7   4   4   69.33    4.53
  -7   4   4   68.30    5.28
   3  -7   4   69.99    4.72
   3  -7   4   70.18    4.62
   4   3   4   93.95    6.41
   4   3   4   78.39    5.38
  -4  -3  -7    0.00    4.43
  -4  -3  -7   -1.70    2.74
  -4   7   7    6.13    5.47
   7  -3   7   22.92    4.24
  -3  -4   4   84.80    4.81
  -3  -4   4   93.58    5.66
  -3  -4   4   96.41    5.57
   7  -3   4   79.14    5.85
   7  -3   4   90.37    5.75
   7  -3   4   94.61    6.04
  -7   3  -4   80.75    5.28
  -7   3  -4   84.24    5.28
   4  -7  -4   82.82    5.28
   4  -7  -4   86.78    5.66
   3   4  -4   86.31    4.72
   3   4  -4   85.18    4.81
  -3  -4   1 5550.39  189.70
  -3  -4   1 5340.03  182.53
  -4   7   1 5721.13  196.02
  -4   7   1 5490.02  188.38
   7  -3   1 5521.15  189.42
   7  -3   1 5301.36  181.77
  -7   3  -1 5327.77  182.72
  -7   3  -1 5294.75  181.59
   4  -7  -1 5522.09  189.13
   4  -7  -1 5548.50  190.26
   3   4  -1 5222.12  178.47
   3   4  -1 5399.46  184.60
  -3  -4  -2    5.75    2.17
  -3  -4  -2    3.02    2.26
  -4   7  -2    2.74    1.98
  -4   7  -2    5.28    1.79
   7  -3  -2    2.55    1.70
   7  -3  -2    4.06    1.41
   7  -3  -2    6.51    2.08
  -7   3   2    5.94    1.70
  -7   3   2    6.41    2.17
   4  -7   2    1.89    1.98
   4  -7   2    6.04    2.08
   3   4   2    5.28    2.64
   3   4   2    8.96    2.26
   3   4   2    3.49    3.02
  -3  -4  -5   64.80    5.47
  -3  -4  -5   62.82    4.91
  -4   7  -5   68.39    4.81
  -4   7  -5   66.88    5.00
   7  -3  -5   68.58    4.91
   7  -3  -5   55.65    4.72
  -7   3   5   54.71    5.00
  -7   3   5   80.46    6.04
   4  -7   5   65.47    5.66
   4  -7   5   75.94    5.28
   4  -7   5   64.62    5.00
   3   4   5   63.86    5.66
   3   4   5   68.48    6.13
  -2  -5   6   29.05    4.34
  -2  -5   6   25.56    3.68
  -5   7   6   26.41    4.62
  -5   7   6   16.32    4.06
   7  -2   6   20.47    4.06
   7  -2   6   24.90    4.06
   7  -2   6   23.87    4.15
  -7   2  -6   21.60    3.40
  -7   2  -6   16.98    3.68
   5  -7  -6   11.98    3.68
   5  -7  -6   29.05    3.87
   2   5  -6   21.51    3.11
   2   5  -6   18.96    3.30
  -2  -5   3  383.26   14.62
  -2  -5   3  371.38   13.96
  -5   7   3  379.21   15.28
  -5   7   3  394.87   15.47
   7  -2   3  397.70   15.56
   7  -2   3  392.89   15.75
  -7   2  -3  396.38   15.47
  -7   2  -3  401.00   15.66
   5  -7  -3  401.37   15.94
   5  -7  -3  403.73   15.56
   5  -7  -3  403.54   15.75
   2   5  -3  392.70   14.72
   2   5  -3  393.45   14.62
  -2  -5   0 3389.28  116.21
  -2  -5   0 3444.00  118.20
  -5   7   0 3555.30  121.87
  -5   7   0 3500.59  119.99
   7  -2   0 3504.37  119.99
   7  -2   0 3351.55  114.80
  -7   2   0 3554.36  121.78
  -7   2   0 3470.41  118.95
   5  -7   0 3558.13  121.97
   5  -7   0 3554.36  121.97
   2   5   0 3559.08  121.97
   2   5   0 3428.90  117.72
  -2  -5  -3  155.83    7.36
  -2  -5  -3  142.63    7.17
  -5   7  -3  140.74    6.51
  -5   7  -3  150.93    6.89
   7  -2  -3  144.61    6.23
   7  -2  -3  147.16    6.51
  -7   2   3  145.36    6.70
  -7   2   3  143.76    6.23
   5  -7   3  138.85    6.60
   5  -7   3  144.14    6.70
   2   5   3  152.25    7.36
   2   5   3  131.78    6.98
   2   5   3  131.87    7.07
  -2  -5  -6   13.02    3.77
  -2  -5  -6    3.11    3.30
  -5   7  -6   10.85    2.74
  -5   7  -6   11.32    2.74
   7  -2  -6    4.06    2.92
  -7   2   6   16.04    4.06
  -7   2   6    9.34    3.21
   5  -7   6   10.28    3.02
   5  -7   6    8.87    3.11
   5  -7   6   10.38    3.49
   2   5   6   11.60    4.15
   2   5   6    8.49    3.77
  -1  -6   5   66.79    5.38
  -1  -6   5   65.65    4.81
  -1  -6   5   58.01    4.91
   7  -1   5   64.52    5.57
   7  -1   5   54.24    5.47
   7  -1   5   65.84    5.57
  -7   1  -5   60.09    5.00
  -7   1  -5   58.67    4.91
   1   6  -5   58.39    4.53
   1   6  -5   62.07    4.34
  -1  -6   2  690.97   24.62
  -1  -6   2  693.99   24.62
  -6   7   2  692.76   25.28
  -6   7   2  737.76   26.60
   7  -1   2  738.04   26.79
   7  -1   2  697.85   25.66
  -7   1  -2  730.02   26.60
  -7   1  -2  708.51   25.75
   6  -7  -2  729.93   26.13
   6  -7  -2  770.21   28.02
   1   6  -2  694.93   24.53
   1   6  -2  728.04   25.75
  -1  -6  -1 7999.20  273.84
  -1  -6  -1 8198.24  280.82
  -1  -6  -1 8214.27  281.39
  -6   7  -1 7843.56  268.46
  -6   7  -1 7952.98  272.14
   7  -1  -1 8108.62  277.33
   7  -1  -1 8178.43  279.69
  -7   1   1 7811.48  267.14
  -7   1   1 8485.00  290.16
   6  -7   1 7749.22  265.26
   6  -7   1 7799.22  266.95
   1   6   1 7953.92  272.33
   1   6   1 8142.58  279.03
  -1  -6  -4   99.71    5.94
  -1  -6  -4   93.20    6.04
  -6   7  -4  107.25    5.94
  -6   7  -4  104.99    5.75
   7  -1  -4  103.10    5.38
   7  -1  -4  107.82    5.47
  -7   1   4  118.86    6.79
  -7   1   4  105.27    5.47
   6  -7   4  110.37    6.32
   6  -7   4  117.72    6.41
   1   6   4  113.10    7.45
   1   6   4  102.54    6.23
  -1  -6  -7    6.04    3.49
  -1  -6  -7    9.43    3.49
   6  -7   7    5.38    3.21
   1   6   7    1.51    3.68
   0  -7   4    4.15    2.17
   0  -7   4    3.87    2.17
  -7   7   4    0.09    3.02
  -7   7   4   -1.51    2.08
   7  -7  -4    5.75    2.36
   7  -7  -4   -1.41    2.36
   0   7  -4    0.85    1.70
   0   7  -4    1.60    1.89
   0  -7   1 1610.22   55.56
   0  -7   1 1397.03   48.20
  -7   7   1 1501.74   52.16
  -7   7   1 1592.29   55.09
   7   0   1 1574.37   54.99
   7   0   1 1568.71   54.62
  -7   0  -1 1555.50   54.24
  -7   0  -1 1575.31   54.81
   7  -7  -1 1664.93   57.82
   7  -7  -1 1542.30   53.30
   0   7  -1 1528.15   52.82
   0   7  -1 1525.32   52.54
   0  -7  -2   52.35    3.96
   0  -7  -2   50.18    4.34
   0  -7  -2   51.60    3.68
   7   0  -2   53.39    2.55
   7   0  -2   52.07    2.55
  -7   0   2   42.26    2.45
  -7   0   2   46.50    2.36
   0   7   2   53.77    4.53
   0   7   2   53.77    3.87
   0  -7  -5   62.16    5.00
  -7   7  -5   77.63    5.28
  -7   7  -5   70.18    5.28
   7   0  -5   71.41    4.72
   7   0  -5   65.94    4.53
  -7   0   5   59.05    4.81
  -7   0   5   70.56    4.91
   7  -7   5   73.11    5.47
   7  -7   5   70.28    6.13
   7  -7   5   85.09    5.85
   0   7   5   63.11    6.13
   0   7   5   68.67    5.94
  -7  -1   6    9.34    3.49
  -7  -1   6   10.47    3.11
   7   1  -6   11.70    2.92
   7   1  -6    9.43    2.83
  -7  -1   3  166.40    7.07
  -7  -1   3  170.45    6.89
  -1   8   3  159.04    7.74
  -1   8   3  175.08    8.77
   8  -7   3  168.38    7.92
   8  -7   3  168.00    7.74
  -8   7  -3  180.64    8.02
  -8   7  -3  162.25    7.45
   1  -8  -3  166.30    8.02
   1  -8  -3  168.66    8.40
   1  -8  -3  180.55    8.21
   7   1  -3  170.08    6.89
   7   1  -3  157.81    6.41
  -7  -1   0 2197.89   75.65
  -7  -1   0 2205.44   75.94
  -1   8   0 2150.73   74.05
  -1   8   0 2171.48   74.90
   8  -7   0 2229.02   76.88
   8  -7   0 2197.89   75.75
  -8   7   0 2187.52   75.37
  -8   7   0 2096.02   72.26
   1  -8   0 2183.74   75.18
   1  -8   0 2146.01   74.14
   7   1   0 2128.09   73.29
   7   1   0 2244.11   77.16
  -7  -1  -3   54.43    4.15
  -7  -1  -3   44.43    3.68
   8  -7  -3   51.69    3.77
   8  -7  -3   45.47    3.77
   8  -7  -3   44.05    3.30
  -8   7   3   52.54    4.15
  -8   7   3   55.56    3.77
   7   1   3   56.32    4.53
   7   1   3   53.49    4.06
   7   1   3   48.77    4.15
  -7  -1  -6   11.60    3.21
  -7  -1  -6   10.75    2.92
  -1   8  -6   12.26    2.92
  -1   8  -6   13.30    2.92
   8  -7  -6    8.68    2.92
   8  -7  -6    5.57    3.30
  -8   7   6   20.09    4.24
  -8   7   6   17.26    4.06
   1  -8   6   11.70    3.11
   1  -8   6   11.79    2.92
   1  -8   6   20.00    3.58
   7   1   6    8.40    3.49
   7   1   6    9.62    3.68
  -6  -2   5  175.36    8.40
  -6  -2   5  177.15    8.87
  -2   8   5  173.00    9.81
  -2   8   5  163.95    9.72
   8  -6   5  162.25    9.34
   8  -6   5  165.17    8.68
   8  -6   5  166.87    8.77
  -8   6  -5  155.55    8.21
  -8   6  -5  150.55    8.02
   2  -8  -5  160.64    9.15
   2  -8  -5  155.74    8.49
   6   2  -5  161.59    7.55
   6   2  -5  166.21    7.74
  -6  -2   2 2804.44   96.31
  -6  -2   2 2763.87   94.80
  -6  -2   2 2845.94   97.73
  -2   8   2 2872.35   99.61
   8  -6   2 2875.18   99.52
   8  -6   2 2873.30   99.61
  -8   6  -2 2810.10   97.35
  -8   6  -2 2840.28   98.39
   2  -8  -2 2839.34   98.86
   2  -8  -2 2795.00   97.25
   6   2  -2 2830.85   97.16
   6   2  -2 2813.87   96.50
  -6  -2  -1 4897.62  168.19
  -6  -2  -1 4893.85  168.10
  -2   8  -1 4836.31  165.74
  -2   8  -1 4671.23  160.08
   8  -6  -1 5049.49  173.00
   8  -6  -1 4645.76  159.04
  -8   6   1 4972.14  170.36
  -8   6   1 4919.32  168.38
   2  -8   1 4640.10  158.95
   2  -8   1 4798.58  164.51
   6   2   1 4978.75  171.11
   6   2   1 4991.01  171.59
   6   2   1 4799.52  164.79
  -2   8  -4   56.98    3.96
  -2   8  -4   54.99    3.77
   8  -6  -4   51.41    3.96
   8  -6  -4   50.94    4.24
  -8   6   4   60.18    4.43
  -8   6   4   57.07    5.00
   2  -8   4   63.30    4.24
   2  -8   4   56.41    4.15
  -3   8   7    2.83    3.87
   8  -5   7    1.51    3.02
  -8   5  -7    0.75    2.64
  -8   5  -7    9.34    3.30
  -5  -3   4   14.81    2.74
  -5  -3   4   15.66    3.02
  -5  -3   4   18.11    2.55
  -3   8   4    6.89    3.58
  -3   8   4   14.06    2.92
   8  -5   4   19.05    3.11
   8  -5   4   17.92    2.92
  -8   5  -4   17.36    2.83
  -8   5  -4   18.21    2.83
   3  -8  -4   21.60    3.11
   3  -8  -4   16.51    3.11
   5   3  -4   22.73    2.45
   5   3  -4   12.36    2.17
  -5  -3   1  814.54   28.11
  -5  -3   1  830.01   28.58
  -3   8   1  843.03   30.09
  -3   8   1  825.11   29.24
   8  -5   1  790.20   28.02
   8  -5   1  856.61   30.37
  -8   5  -1  813.79   28.87
  -8   5  -1  823.88   29.15
   3  -8  -1  892.27   31.79
   3  -8  -1  841.52   29.71
   5   3  -1  863.69   29.71
   5   3  -1  838.41   28.87
  -5  -3  -2   51.79    3.87
  -5  -3  -2   45.84    3.58
  -3   8  -2   44.71    3.02
  -3   8  -2   45.66    3.11
   8  -5  -2   47.54    3.30
   8  -5  -2   51.98    2.92
   8  -5  -2   43.67    3.49
  -8   5   2   45.56    3.58
  -8   5   2   49.62    3.11
   3  -8   2   48.01    3.21
   3  -8   2   49.52    3.30
   5   3   2   46.41    3.58
   5   3   2   40.28    3.96
   5   3   2   48.86    4.06
  -5  -3  -5   24.15    3.58
  -5  -3  -5   29.81    3.68
  -3   8  -5   18.39    3.11
   8  -5  -5   22.54    3.58
   8  -5  -5   24.34    3.30
  -8   5   5   17.83    3.49
  -8   5   5   30.19    4.34
   5   3   5   24.24    4.24
   5   3   5   26.41    4.06
   5   3   5   23.02    3.77
  -4   8   6    4.24    3.40
   8  -4   6    7.64    3.21
   8  -4   6   -1.60    3.02
   8  -4   6    2.45    3.21
  -8   4  -6    5.09    2.45
  -8   4  -6    7.26    3.11
   4  -8  -6    5.75    3.11
   4  -8  -6    6.89    2.83
   4   4  -6    6.41    2.36
  -4  -4   3   10.09    1.98
  -4  -4   3    7.74    1.98
  -4  -4   3    9.24    1.70
  -4   8   3    6.89    2.64
  -4   8   3   10.75    2.36
   8  -4   3   13.96    2.45
   8  -4   3   10.66    2.36
  -8   4  -3   10.00    2.08
  -8   4  -3   10.19    2.17
   4  -8  -3   10.09    2.64
   4  -8  -3    8.11    2.08
   4  -8  -3    9.62    2.26
   4   4  -3    8.02    1.51
   4   4  -3   11.23    1.70
  -4  -4   0  153.57    5.94
  -4  -4   0  148.85    5.94
  -4  -4   0  146.21    5.94
  -4   8   0  144.14    6.04
  -4   8   0  134.04    5.38
   8  -4   0  147.44    5.85
   8  -4   0  136.78    5.38
  -8   4   0  148.66    5.85
  -8   4   0  149.32    5.85
   4  -8   0  151.02    6.32
   4  -8   0  142.63    5.66
   4   4   0  137.82    5.38
   4   4   0  148.66    6.04
  -4  -4  -3   75.84    4.72
  -4  -4  -3   78.29    5.00
  -4   8  -3   84.33    4.53
  -4   8  -3   78.86    4.43
   8  -4  -3   82.73    4.24
   8  -4  -3   81.88    4.43
  -8   4   3   81.97    4.81
  -8   4   3   78.58    4.24
   4  -8   3   85.27    4.72
   4  -8   3   79.43    4.62
   4   4   3   79.52    5.47
   4   4   3   83.01    5.09
   4   4   3   87.73    5.57
  -4  -4  -6   49.24    4.53
  -4  -4  -6   46.03    5.19
  -4   8  -6   49.24    4.53
  -4   8  -6   55.37    4.81
   8  -4  -6   47.54    4.53
   8  -4  -6   45.47    5.00
  -8   4   6   44.90    5.28
  -8   4   6   64.80    6.13
   4  -8   6   60.47    5.38
   4  -8   6   50.56    5.28
   4  -8   6   59.43    5.09
   4   4   6   39.71    5.75
   4   4   6   55.28    6.13
  -3  -5   5  165.36    8.49
  -3  -5   5  176.02    8.49
  -3  -5   5  171.68    8.68
  -5   8   5  164.51    9.24
  -5   8   5  187.81   10.47
   8  -3   5  172.34    9.81
   8  -3   5  169.42    8.87
   8  -3   5  164.32    8.96
  -8   3  -5  159.80    8.40
  -8   3  -5  150.08    8.21
   5  -8  -5  159.70    8.49
   3   5  -5  176.87    8.30
   3   5  -5  169.70    7.92
  -3  -5   2 1597.95   55.18
  -3  -5   2 1685.68   58.30
  -5   8   2 1699.83   59.52
  -5   8   2 1654.55   58.11
   8  -3   2 1698.89   59.71
   8  -3   2 1692.28   59.24
  -8   3  -2 1629.08   57.07
  -8   3  -2 1666.81   58.39
   5  -8  -2 1724.36   60.18
   5  -8  -2 1770.58   62.16
   3   5  -2 1630.03   56.32
   3   5  -2 1743.22   60.18
  -3  -5  -1 2833.68   97.82
  -3  -5  -1 3072.33  106.12
  -3  -5  -1 3071.39  106.12
  -5   8  -1 2910.09  100.18
  -5   8  -1 2920.46  100.56
   8  -3  -1 3088.37  105.84
   8  -3  -1 2844.06   97.35
  -8   3   1 3044.98  104.23
  -8   3   1 2924.24  100.18
   5  -8   1 3026.11  104.14
   5  -8   1 2847.83   98.10
   3   5   1 2915.75  100.56
   3   5   1 3030.83  104.71
  -3  -5  -4   33.96    3.68
  -3  -5  -4   21.51    3.58
  -5   8  -4   29.71    3.02
  -5   8  -4   36.98    3.40
   8  -3  -4   33.02    3.30
   8  -3  -4   27.17    2.92
  -8   3   4   30.09    3.87
  -8   3   4   33.02    3.11
   5  -8   4   35.85    3.49
   5  -8   4   31.60    3.40
   3   5   4   27.73    4.06
   3   5   4   23.68    3.40
  -2  -6   4   34.62    3.40
  -2  -6   4   32.17    3.02
  -2  -6   4   37.26    3.68
  -6   8   4   30.94    3.58
  -6   8   4   40.37    4.62
   6  -8  -4   36.98    3.87
   6  -8  -4   37.07    3.68
   2   6  -4   36.13    2.92
   2   6  -4   33.77    3.11
  -2  -6   1 6849.31  234.13
  -2  -6   1 7223.81  246.96
  -6   8   1 7289.84  249.50
  -6   8   1 7185.13  246.11
   8  -2   1 7177.58  246.01
   8  -2   1 6928.55  237.33
  -8   2  -1 7081.37  242.62
  -8   2  -1 7187.96  246.20
   6  -8  -1 7615.28  260.82
   6  -8  -1 7103.06  242.99
   2   6  -1 6954.02  237.62
   2   6  -1 7030.43  240.26
  -2  -6  -2   17.07    2.45
  -2  -6  -2   18.30    2.92
  -2  -6  -2   12.92    3.21
  -6   8  -2   15.19    2.36
   8  -2  -2   18.39    1.60
   8  -2  -2   17.73    1.79
  -8   2   2   19.24    2.26
  -8   2   2   14.34    1.70
   6  -8   2   15.19    2.45
   2   6   2   16.79    3.49
   2   6   2   19.62    2.74
  -2  -6  -5   10.66    2.74
  -2  -6  -5   13.96    3.49
  -6   8  -5   12.36    2.64
  -6   8  -5   15.09    2.83
   8  -2  -5   16.04    2.74
   8  -2  -5   10.94    2.74
  -8   2   5   12.45    3.30
  -8   2   5   16.04    3.21
   6  -8   5   20.00    3.49
   6  -8   5   25.28    3.58
   6  -8   5   21.60    4.34
   2   6   5   17.64    3.87
   2   6   5   18.96    4.24
  -1  -7   6    3.02    2.45
  -1  -7   6    4.81    2.92
  -1  -7   6    3.68    2.74
  -7   8   6   10.00    3.96
  -7   8   6    3.40    3.30
   8  -1   6    5.00    2.83
   8  -1   6    3.58    3.02
   8  -1   6   -0.85    2.92
  -8   1  -6    2.74    2.45
  -8   1  -6    1.13    2.64
   7  -8  -6    0.38    2.64
   7  -8  -6    1.70    2.92
   1   7  -6    5.94    2.45
   1   7  -6    1.32    2.17
  -1  -7   3  106.22    5.19
  -1  -7   3   97.91    4.72
  -7   8   3   97.25    5.75
  -7   8   3  105.93    5.66
   8  -1   3   98.76    5.75
   8  -1   3   98.01    5.57
   8  -1   3   97.07    5.94
  -8   1  -3  106.12    5.94
  -8   1  -3  102.44    5.66
   7  -8  -3   96.03    5.66
   7  -8  -3  101.12    5.57
   7  -8  -3  107.73    5.47
   1   7  -3  105.37    4.91
   1   7  -3  105.46    5.00
  -1  -7   0 1242.33   43.30
  -1  -7   0 1259.31   43.58
   8  -1   0 1286.66   44.62
   8  -1   0 1236.67   42.83
  -8   1   0 1264.02   43.77
  -8   1   0 1160.26   40.18
   7  -8   0 1219.69   42.45
   7  -8   0 1268.74   44.15
   1   7   0 1241.39   43.20
   1   7   0 1194.22   41.41
  -1  -7  -3   18.49    2.64
  -1  -7  -3   17.64    2.74
  -7   8  -3   24.90    2.55
  -7   8  -3   19.24    2.45
   8  -1  -3   19.72    2.08
   8  -1  -3   17.83    1.79
  -8   1   3   16.98    1.89
  -8   1   3   13.96    2.26
   7  -8   3   17.07    2.45
   7  -8   3   21.22    2.55
   1   7   3   10.47    3.02
   1   7   3   19.34    2.83
  -1  -7  -6   13.30    3.02
  -1  -7  -6   12.45    3.49
  -7   8  -6   10.47    2.83
  -7   8  -6    8.40    2.74
   8  -1  -6    6.70    2.83
   8  -1  -6   13.02    3.11
  -8   1   6   12.92    3.68
  -8   1   6   10.75    3.30
   7  -8   6   17.55    3.96
   7  -8   6   12.45    3.21
   7  -8   6    6.89    3.02
   1   7   6   14.72    4.15
   1   7   6   20.75    4.72
   0  -8   5   19.81    3.68
   0  -8   5   21.04    3.02
   0  -8   5   27.92    3.49
  -8   8   5   21.22    3.68
  -8   8   5   36.51    4.72
   8   0   5   30.94    4.34
   8   0   5   24.24    3.96
   8   0   5   30.75    4.72
  -8   0  -5   22.73    3.40
  -8   0  -5   29.71    3.68
   8  -8  -5   19.53    3.58
   8  -8  -5   25.47    3.40
   0   8  -5   30.47    3.40
   0   8  -5   32.83    3.21
   0  -8   2  292.99   11.13
   0  -8   2  280.92   10.66
  -8   8   2  305.06   11.89
  -8   8   2  291.39   11.70
   8   0   2  291.48   11.98
   8   0   2  296.20   11.89
  -8   0  -2  302.33   12.26
  -8   0  -2  294.97   11.89
   8  -8  -2  305.72   11.60
   8  -8  -2  297.52   12.07
   0   8  -2  297.80   11.32
   0   8  -2  270.44   10.28
   0  -8  -1 2819.53   97.35
   0  -8  -1 2826.13   97.91
  -8   8  -1 2666.71   92.07
  -8   8  -1 2641.25   91.22
   8   0  -1 2791.23   96.41
   8   0  -1 2728.97   94.24
  -8   0   1 2557.29   87.92
   8  -8   1 2649.73   91.50
   8  -8   1 2687.47   92.82
   0   8   1 2713.88   94.05
   0   8   1 2636.53   91.12
   0  -8  -4  107.91    6.23
   0  -8  -4  106.40    6.51
  -8   8  -4  108.86    5.94
  -8   8  -4  105.56    5.94
   8   0  -4  102.63    5.66
   8  -8   4  106.88    6.32
   8  -8   4  118.01    6.41
   0   8   4  113.48    7.74
   0   8   4   93.95    6.13
   0  -8  -7    8.49    3.49
   8  -8   7    0.19    3.02
  -8  -1   5    6.32    2.92
  -8  -1   5    7.55    2.45
  -1   9   5    6.41    3.21
  -1   9   5    5.19    3.58
   9  -8   5    9.43    3.40
   9  -8   5    4.15    2.55
   9  -8   5    6.98    2.74
  -9   8  -5    6.23    2.26
  -9   8  -5    6.41    2.64
   1  -9  -5    5.28    2.83
   8   1  -5    4.06    2.26
   8   1  -5    6.51    2.08
  -8  -1   2  144.61    5.47
  -8  -1   2  147.44    5.47
  -1   9   2  134.14    7.07
  -1   9   2  139.14    6.70
   9  -8   2  141.59    6.70
   9  -8   2  148.76    6.89
  -9   8  -2  134.89    6.41
  -9   8  -2  143.85    6.60
   1  -9  -2  153.29    7.74
   1  -9  -2  139.42    6.98
   1  -9  -2  153.76    7.07
   8   1  -2  147.53    5.38
   8   1  -2  134.33    4.91
  -8  -1  -1 1924.34   66.97
  -8  -1  -1 1913.96   66.60
  -1   9  -1 1855.47   64.14
  -1   9  -1 1845.10   63.58
   9  -8  -1 1954.52   67.73
   9  -8  -1 1820.57   62.82
  -9   8   1 1913.02   66.22
  -9   8   1 1908.30   65.84
   1  -9   1 1871.51   64.71
   1  -9   1 1915.85   66.22
   8   1   1 1929.05   66.97
   8   1   1 1897.92   66.22
  -8  -1  -4  329.02   13.96
  -8  -1  -4  308.37   13.11
  -1   9  -4  292.14   11.89
  -1   9  -4  303.18   12.17
   9  -8  -4  330.72   13.30
   9  -8  -4  320.82   13.39
  -9   8   4  314.21   13.11
  -9   8   4  334.59   14.34
   1  -9   4  303.65   12.55
   1  -9   4  288.18   11.70
   8   1   4  303.65   13.49
   8   1   4  285.16   12.55
   8   1   4  305.06   13.68
  -2   9   7    4.34    3.87
   9  -7   7    2.45    3.49
  -9   7  -7    5.47    2.74
  -9   7  -7    3.30    3.02
  -2   9   4   51.32    4.53
  -2   9   4   53.20    5.47
   9  -7   4   66.13    4.81
  -9   7  -4   68.39    5.19
  -9   7  -4   69.80    4.81
   2  -9  -4   55.56    4.43
   2  -9  -4   69.52    5.19
   7   2  -4   68.20    4.06
   7   2  -4   66.03    3.77
  -7  -2   1 1551.73   54.33
  -2   9   1 1376.28   48.39
  -2   9   1 1398.92   48.96
   9  -7   1 1465.89   51.22
   9  -7   1 1377.22   48.11
  -9   7  -1 1423.44   49.71
  -9   7  -1 1402.69   49.05
   2  -9  -1 1389.48   48.49
   2  -9  -1 1472.49   51.69
  -7  -2  -2 1417.78   50.09
  -7  -2  -2 1458.34   51.60
  -2   9  -2 1333.83   46.60
  -2   9  -2 1456.46   50.94
   9  -7  -2 1469.66   51.13
   9  -7  -2 1504.57   52.82
  -9   7   2 1438.54   50.47
  -9   7   2 1486.64   51.98
   2  -9   2 1367.79   47.92
   2  -9   2 1353.64   47.35
   7   2   2 1404.58   49.90
   7   2   2 1410.24   49.81
   7   2   2 1400.80   49.90
  -7  -2  -5   16.22    3.11
  -7  -2  -5   17.36    3.11
  -2   9  -5   11.70    2.45
  -2   9  -5   17.26    3.02
   9  -7  -5   14.53    3.30
   9  -7  -5   15.38    2.92
  -9   7   5   15.19    3.49
  -9   7   5   20.75    4.06
   2  -9   5   18.96    3.68
   2  -9   5   15.66    2.83
   2  -9   5   17.26    3.21
   7   2   5    9.81    3.68
   7   2   5   16.89    3.58
   7   2   5   13.02    3.49
  -6  -3   6    9.81    2.83
  -6  -3   6    9.06    3.40
  -3   9   6    5.47    3.11
  -3   9   6    8.58    4.06
   9  -6   6   13.39    3.30
   9  -6   6    5.28    3.11
   9  -6   6    8.21    3.40
  -9   6  -6   10.85    2.83
  -9   6  -6    7.26    2.74
   3  -9  -6    8.11    2.92
   3  -9  -6    9.24    3.40
   6   3  -6    5.28    2.74
   6   3  -6    4.43    2.55
  -6  -3   3  146.31    6.32
  -6  -3   3  137.44    5.75
  -6  -3   3  144.14    6.23
  -3   9   3  155.27    7.64
  -3   9   3  125.46    7.07
   9  -6   3  157.06    7.36
   9  -6   3  133.01    6.79
  -9   6  -3  146.40    6.98
  -9   6  -3  148.85    7.07
   3  -9  -3  142.34    7.26
   3  -9  -3  144.89    6.98
   3  -9  -3  145.55    7.74
   6   3  -3  137.53    5.75
   6   3  -3  144.70    5.94
  -6  -3   0  624.37   22.17
  -6  -3   0  603.52   21.41
  -6  -3   0  615.69   21.70
  -3   9   0  583.81   20.66
  -3   9   0  620.50   22.26
   9  -6   0  586.73   20.75
   9  -6   0  600.98   21.32
  -9   6   0  565.79   20.19
  -9   6   0  591.26   21.04
   3  -9   0  593.71   21.04
   3  -9   0  563.91   20.28
   6   3   0  580.98   20.66
   6   3   0  574.28   20.47
   6   3   0  590.13   20.85
  -6  -3  -3   15.19    2.55
  -6  -3  -3   19.15    2.92
  -3   9  -3   18.02    2.17
  -3   9  -3   16.51    2.17
   9  -6  -3   17.64    2.26
   9  -6  -3   14.81    2.45
   9  -6  -3   14.90    2.74
  -9   6   3   15.47    2.45
  -9   6   3   15.75    2.83
   3  -9   3   18.87    2.26
   3  -9   3   21.88    2.45
   6   3   3   18.30    3.21
   6   3   3   19.34    2.83
   6   3   3   16.22    3.02
  -6  -3  -6   36.88    4.06
  -6  -3  -6   33.58    4.34
  -3   9  -6   34.43    3.87
  -3   9  -6   35.66    4.06
   9  -6  -6   25.19    4.43
   9  -6  -6   37.35    4.06
  -9   6   6   41.22    5.19
  -9   6   6   24.71    4.81
   3  -9   6   36.22    4.34
   3  -9   6   35.09    4.62
   3  -9   6   29.53    3.77
   6   3   6   36.60    5.19
   6   3   6   21.60    4.81
  -5  -4   5    4.91    2.36
  -5  -4   5    3.58    2.74
  -4   9   5   -1.13    3.58
  -4   9   5    2.83    3.21
   9  -5   5    4.72    2.55
   9  -5   5    3.58    3.21
   9  -5   5    7.17    2.74
  -9   5  -5    4.91    2.55
  -9   5  -5    3.49    2.45
   4  -9  -5    0.57    2.83
   4  -9  -5    1.89    2.55
   5   4  -5    7.26    2.08
   5   4  -5    0.85    1.89
  -5  -4   2  570.04   20.00
  -5  -4   2  586.07   20.66
   9  -5   2  603.81   22.45
   9  -5   2  607.68   22.36
  -9   5  -2  603.81   22.17
  -9   5  -2  601.54   22.17
   5   4  -2  562.40   19.72
   5   4  -2  605.03   21.22
  -5  -4  -1 1411.18   49.71
  -5  -4  -1 1283.83   45.09
  -4   9  -1 1423.44   49.52
  -4   9  -1 1373.45   47.73
   9  -5  -1 1333.83   46.03
   9  -5  -1 1440.42   49.81
  -9   5   1 1410.24   48.77
  -9   5   1 1476.27   50.84
   4  -9   1 1425.33   49.52
   4  -9   1 1405.52   48.96
   5   4   1 1440.42   50.37
   5   4   1 1418.73   49.81
   5   4   1 1433.82   50.37
  -5  -4  -4   74.80    6.60
  -4   9  -4   90.75    5.09
  -4   9  -4  102.63    5.66
   9  -5  -4   95.56    5.28
   9  -5  -4   89.99    5.38
  -9   5   4   98.01    5.47
  -9   5   4  105.37    6.51
   4  -9   4  100.18    5.66
   4  -9   4   87.16    5.38
   5   4   4   86.50    7.55
  -5   9   4    3.96    2.45
  -5   9   4    3.40    3.21
   5  -9  -4    1.04    2.55
   5  -9  -4   -1.89    2.26
   4   5  -4   -0.38    1.51
   4   5  -4    4.72    1.89
  -4  -5   1  880.57   30.47
  -4  -5   1  878.69   30.47
  -5   9   1  882.74   31.41
  -5   9   1  853.59   30.19
   9  -4   1  840.58   29.81
   9  -4   1  898.21   31.88
  -9   4  -1  880.10   31.22
  -9   4  -1  867.27   30.75
   5  -9  -1  891.61   31.79
   5  -9  -1  851.05   30.00
   4   5  -1  874.72   30.19
   4   5  -1  853.88   29.53
  -4  -5  -2  614.28   22.92
  -4  -5  -2  613.24   22.64
  -5   9  -2  621.54   22.73
  -5   9  -2  581.36   21.13
   9  -4  -2  640.60   22.54
   9  -4  -2  588.24   21.04
   9  -4  -2  598.34   21.51
  -9   4   2  594.19   21.22
  -9   4   2  637.48   22.54
   5  -9   2  581.64   21.22
   5  -9   2  594.28   21.79
   4   5   2  608.62   22.83
   4   5   2  603.62   22.73
   4   5   2  602.96   22.36
  -4  -5  -5    8.96    3.11
  -4  -5  -5    9.34    2.74
  -5   9  -5    3.30    2.26
  -5   9  -5    7.45    2.55
   9  -4  -5    5.85    2.26
   9  -4  -5    9.43    2.64
  -9   4   5   16.22    3.40
  -9   4   5   10.09    3.02
   5  -9   5   12.83    3.40
   5  -9   5   10.47    2.83
   5  -9   5    6.98    2.64
   4   5   5    6.98    3.11
   4   5   5   12.64    3.96
  -6   9   6    6.89    3.49
  -6   9   6    4.15    3.11
   9  -3   6    5.00    2.92
   9  -3   6    5.28    3.11
   9  -3   6    4.62    3.21
  -9   3  -6    0.38    2.36
  -9   3  -6    1.79    2.74
   6  -9  -6    0.00    2.92
   6  -9  -6    3.87    2.45
   3   6  -6    3.02    2.55
  -3  -6   3   55.09    3.21
  -3  -6   3   60.28    3.49
  -6   9   3   49.52    3.96
  -6   9   3   50.28    4.34
   9  -3   3   60.84    4.24
   9  -3   3   54.90    4.24
  -9   3  -3   55.75    4.15
  -9   3  -3   51.03    3.77
   6  -9  -3   54.99    3.77
   6  -9  -3   56.69    4.15
   6  -9  -3   59.15    4.62
   3   6  -3   57.26    3.21
   3   6  -3   55.47    3.11
  -3  -6   0  333.74   12.55
  -3  -6   0  288.84   10.56
  -6   9   0  295.44   10.94
  -6   9   0  295.06   11.04
   9  -3   0  286.20   10.47
   9  -3   0  282.14   10.28
  -9   3   0  304.50   11.13
  -9   3   0  280.07   10.28
   6  -9   0  283.65   10.56
   6  -9   0  279.41   10.66
   3   6   0  292.90   10.75
   3   6   0  289.88   10.85
  -3  -6  -3  123.76    6.41
  -3  -6  -3  124.80    6.79
  -6   9  -3  122.16    6.04
  -6   9  -3  126.40    5.94
   9  -3  -3  119.89    5.47
   9  -3  -3  134.04    5.75
  -9   3   3  128.67    6.13
  -9   3   3  123.29    5.47
   6  -9   3  111.22    5.66
   6  -9   3  117.63    5.94
   3   6   3  124.42    6.60
   3   6   3  123.76    7.07
  -3  -6  -6   20.38    3.21
  -3  -6  -6   15.94    3.77
  -6   9  -6   18.87    3.30
  -6   9  -6   26.04    3.58
   9  -3  -6   25.19    3.77
   9  -3  -6   18.49    3.40
  -9   3   6   33.96    5.85
  -9   3   6   15.85    5.57
   6  -9   6   23.39    3.68
   6  -9   6   24.24    4.24
   3   6   6   22.07    4.62
   3   6   6   24.05    4.72
  -2  -7   5   39.34    3.58
  -2  -7   5   53.20    4.62
  -2  -7   5   46.32    4.34
  -7   9   5   49.99    5.00
  -7   9   5   56.22    5.57
   9  -2   5   46.50    4.81
   9  -2   5   47.54    5.28
   9  -2   5   55.84    5.00
  -9   2  -5   54.90    4.62
  -9   2  -5   42.07    4.15
   7  -9  -5   48.96    4.43
   7  -9  -5   35.47    4.53
   2   7  -5   43.11    3.77
   2   7  -5   47.64    3.77
  -2  -7   2  266.01    9.90
  -2  -7   2  272.99   10.28
  -7   9   2  262.62   11.04
  -7   9   2  293.93   11.70
   9  -2   2  262.99   10.94
   9  -2   2  270.63   10.94
  -9   2  -2  269.03   10.94
  -9   2  -2  279.03   11.41
   7  -9  -2  269.41   11.41
   7  -9  -2  275.54   10.75
   2   7  -2  272.52   10.19
   2   7  -2  248.18    9.34
  -2  -7  -1 2405.42   83.29
  -2  -7  -1 2429.95   84.33
  -2  -7  -1 2540.31   88.10
  -7   9  -1 2403.53   83.10
  -7   9  -1 2390.33   82.63
   9  -2  -1 2597.85   89.05
   9  -2  -1 2383.72   81.69
  -9   2   1 2368.63   81.22
  -9   2   1 2431.83   83.29
   7  -9   1 2363.91   81.69
   7  -9   1 2384.67   82.44
   2   7   1 2463.90   85.56
   2   7   1 2421.46   83.95
  -7   9  -4   42.17    3.68
  -7   9  -4   37.83    3.40
  -9   2   4   41.60    3.49
   7  -9   4   44.90    3.87
   7  -9   4   42.07    3.96
   7  -9   7    3.02    2.92
  -1  -8   4   61.79    3.96
  -1  -8   4   60.65    4.34
  -8   9   4   61.69    5.38
  -8   9   4   53.11    4.43
   9  -1   4   57.82    5.19
   9  -1   4   62.54    5.00
   9  -1   4   65.94    5.09
  -9   1  -4   64.43    4.81
  -9   1  -4   67.92    5.00
   8  -9  -4   69.80    4.72
   8  -9  -4   64.24    4.91
   1   8  -4   65.18    4.15
   1   8  -4   66.79    3.96
  -1  -8   1 1688.51   58.30
  -1  -8   1 1623.42   56.13
  -8   9   1 1681.91   58.30
  -8   9   1 1679.08   58.39
   9  -1   1 1650.78   57.54
   9  -1   1 1665.87   58.20
  -9   1  -1 1670.59   58.30
  -9   1  -1 1640.40   57.26
   8  -9  -1 1648.89   57.07
   8  -9  -1 1683.79   58.67
   1   8  -1 1675.30   57.82
   1   8  -1 1603.61   55.28
  -1  -8  -2  128.48    6.51
  -1  -8  -2  127.35    6.70
  -1  -8  -2  122.35    6.04
  -8   9  -2  122.35    5.94
  -8   9  -2  127.44    5.94
   9  -1  -2  119.89    4.62
   9  -1  -2  120.84    4.62
  -9   1   2  124.99    5.09
  -9   1   2  110.55    4.34
   8  -9   2  116.21    5.75
   8  -9   2  121.78    5.85
   1   8   2  120.18    6.13
   1   8   2  109.23    6.41
  -1  -8  -5    6.41    2.64
  -1  -8  -5    5.28    3.21
  -8   9  -5    5.57    2.45
  -8   9  -5    7.45    2.26
   9  -1  -5    4.15    2.17
   9  -1  -5    6.51    2.26
  -9   1   5    4.53    2.45
  -9   1   5    7.55    2.92
   8  -9   5    6.60    2.74
   8  -9   5    6.04    2.74
   1   8   5    4.34    3.77
   1   8   5    5.19    3.30
   0  -9   6   44.81    4.72
   0  -9   6   35.19    4.06
   0  -9   6   43.20    4.62
  -9   9   6   33.02    5.09
  -9   9   6   58.96    6.04
   9   0   6   33.49    4.53
   9   0   6   35.28    4.91
   9   0   6   39.52    5.00
  -9   0  -6   33.11    4.34
  -9   0  -6   40.56    4.34
   9  -9  -6   37.35    4.43
   9  -9  -6   24.90    4.34
   0   9  -6   39.62    4.06
   0   9  -6   39.43    3.96
  -9   9   3  150.46    7.07
  -9   9   3  143.10    7.36
   9   0   3  151.02    7.74
   9   0   3  139.61    7.64
   9   0   3  147.16    7.36
  -9   0  -3  146.78    7.26
  -9   0  -3  154.61    7.74
   9  -9  -3  148.66    7.17
   9  -9  -3  145.36    6.60
   9  -9  -3  144.51    7.36
   0   9  -3  143.00    6.41
   0  -9   0  611.92   21.70
   0  -9   0  624.56   22.45
  -9   9   0  618.99   22.17
  -9   9   0  612.39   21.79
   9   0   0  647.67   22.92
   9   0   0  619.84   21.88
  -9   0   0  607.39   21.51
  -9   0   0  633.43   22.36
   9  -9   0  608.43   21.79
   9  -9   0  619.09   22.07
   0   9   0  627.58   22.45
   0   9   0  598.53   21.32
   0  -9  -3  206.58    9.62
   0  -9  -3  204.32    9.15
   0  -9  -3  212.15   10.19
  -9   9  -3  200.17    8.77
  -9   9  -3  207.24    8.87
   9   0  -3  205.26    7.83
   9   0  -3  217.05    8.30
  -9   0   3  209.70    8.40
  -9   0   3  228.09    8.77
   9  -9   3  205.64    8.96
   9  -9   3  204.79    9.06
   0   9   3  208.00    9.62
   0   9   3  196.77    9.81
   0  -9  -6   31.79    4.81
  -9   9  -6   35.94    4.81
   9   0  -6   30.75    5.85
  -9   0   6   38.02    4.24
  -9   0   6   50.09    5.09
   9  -9   6   39.05    5.85
   9  -9   6   43.30    4.62
   9  -9   6   35.09    4.81
   0   9   6   25.66    4.72
   0   9   6   39.05    5.66
  -9  -1   4  252.24   10.47
  -9  -1   4  250.82   10.19
   9   1  -4  223.09    8.96
   9   1  -4  252.80   10.00
  -9  -1   1 1203.65   41.41
  -9  -1   1 1131.96   38.96
  -1  10   1 1145.17   40.47
  -1  10   1 1182.90   41.98
  10  -9   1 1148.94   40.47
  10  -9   1 1149.89   40.56
 -10   9  -1 1152.71   40.56
 -10   9  -1 1181.01   41.60
   1 -10  -1 1125.36   39.71
   1 -10  -1 1144.23   40.66
   9   1  -1 1207.43   41.60
   9   1  -1 1130.08   38.86
  -9  -1  -2 2177.14   76.22
  -9  -1  -2 2108.28   73.77
  -1  10  -2 2025.27   70.09
  -1  10  -2 2146.96   74.43
  10  -9  -2 2146.01   74.24
  10  -9  -2 2256.38   78.67
 -10   9   2 2179.03   75.75
 -10   9   2 2077.15   72.35
   1 -10   2 2152.61   74.62
   1 -10   2 2041.31   70.65
   9   1   2 2121.49   75.56
   9   1   2 2062.06   73.39
   9   1   2 2015.84   70.65
  -9  -1  -5   97.63    6.41
  -9  -1  -5   92.92    6.23
  -1  10  -5  102.73    6.13
  -1  10  -5  107.73    5.75
  10  -9  -5  108.01    6.41
 -10   9   5   97.35    6.89
 -10   9   5  105.93    7.36
   1 -10   5   94.71    5.66
   1 -10   5  108.10    6.51
   1 -10   5  120.27    7.26
   9   1   5  104.52    7.17
   9   1   5  118.10    8.21
   9   1   5   99.99    7.17
  -8  -2   6   20.66    3.77
  -8  -2   6   23.58    3.40
  -2  10   6   14.06    3.96
  -2  10   6   27.54    5.00
  10  -8   6   24.24    3.68
  10  -8   6   22.26    4.24
  10  -8   6   18.77    3.58
 -10   8  -6   21.98    3.58
 -10   8  -6   16.89    3.21
   2 -10  -6   16.04    3.68
   2 -10  -6   20.19    3.68
  -8  -2   3   59.99    3.02
  -8  -2   3   56.22    3.21
  -2  10   3   54.81    4.81
  -2  10   3   56.69    4.43
  10  -8   3   52.82    3.96
  10  -8   3   66.69    4.43
 -10   8  -3   56.50    3.96
 -10   8  -3   56.22    3.87
   2 -10  -3   72.07    5.28
   2 -10  -3   58.30    4.06
   2 -10  -3   61.13    4.53
   8   2  -3   59.33    2.92
   8   2  -3   58.77    2.83
  -8  -2   0   41.13    2.36
  -8  -2   0   44.52    2.55
  -2  10   0   42.35    2.45
  -2  10   0   40.47    2.92
  10  -8   0   37.17    2.36
  10  -8   0   38.20    2.36
 -10   8   0   38.02    2.45
 -10   8   0   36.69    2.36
   2 -10   0   38.11    2.92
   2 -10   0   37.64    2.36
   8   2   0   37.45    2.45
   8   2   0   36.22    2.17
   8   2   0   36.51    2.36
  -8  -2  -3   26.70    3.02
  -8  -2  -3   26.98    3.21
  -2  10  -3   25.66    2.45
  -2  10  -3   27.45    2.55
  10  -8  -3   21.70    3.87
  10  -8  -3   17.17    3.02
 -10   8   3   24.43    2.74
   2 -10   3   30.47    2.74
   2 -10   3   25.28    2.55
   8   2   3   22.92    3.30
   8   2   3   29.05    3.30
   8   2   3   26.51    3.68
  -8  -2  -6   -0.19    2.26
  -8  -2  -6    3.68    2.83
  -2  10  -6   -0.19    2.36
  -2  10  -6   -0.85    2.36
  10  -8  -6    1.70    3.30
  10  -8  -6    2.83    2.45
 -10   8   6    3.30    3.49
 -10   8   6   -0.09    3.77
   2 -10   6    1.60    2.92
   2 -10   6   -1.13    2.64
   2 -10   6   -1.79    2.26
   8   2   6    0.47    3.30
   8   2   6   -0.09    3.40
  -7  -3   5  117.91    6.23
  -7  -3   5  112.63    6.51
  -3  10   5   90.56    7.36
  -3  10   5  104.14    7.55
  10  -7   5  110.37    6.79
  10  -7   5   98.95    6.41
 -10   7  -5  104.33    6.51
 -10   7  -5  101.40    6.13
   3 -10  -5   92.82    6.79
   3 -10  -5   94.99    6.41
   7   3  -5   97.82    5.38
   7   3  -5   97.63    5.28
  -7  -3   2   23.87    1.41
  -7  -3   2   23.96    1.70
  -7  -3   2   24.05    1.60
  -3  10   2   28.68    3.77
  -3  10   2   23.49    2.83
  10  -7   2   26.32    2.83
  10  -7   2   22.73    2.74
 -10   7  -2   24.43    2.64
 -10   7  -2   23.77    2.64
   3 -10  -2   18.39    3.49
   3 -10  -2   24.90    3.49
   3 -10  -2   22.83    2.74
   7   3  -2   22.26    1.32
   7   3  -2   23.21    1.32
  -7  -3  -1   30.47    2.55
  -7  -3  -1   30.56    2.64
  -3  10  -1   29.62    2.08
  -3  10  -1   30.00    2.26
  10  -7  -1   29.53    2.55
  10  -7  -1   29.34    1.89
 -10   7   1   27.83    2.26
 -10   7   1   26.51    1.89
   3 -10   1   29.43    2.26
   3 -10   1   27.26    2.26
   7   3   1   27.92    2.83
   7   3   1   28.77    2.74
   7   3   1   35.19    2.64
  -7  -3  -4  176.02    8.77
  -7  -3  -4  184.04    9.24
  -3  10  -4  180.45    8.30
  10  -7  -4  206.11    8.96
  10  -7  -4  185.64    8.77
 -10   7   4  216.39   10.38
 -10   7   4  192.15    8.77
   3 -10   4  197.06    8.77
   3 -10   4  186.30    8.58
   7   3   4  187.15    9.34
   7   3   4  168.38    9.15
  -4  10   7    2.74    3.87
  -4  10   4  186.96   10.00
  -4  10   4  176.21    8.87
   4 -10  -4  187.91    9.15
   4 -10  -4  181.40    9.06
   6   4  -4  185.36    7.83
   6   4  -4  186.11    7.83
  -6  -4   1  154.32    5.57
  -4  10   1  165.17    7.36
  -4  10   1  152.34    6.51
  10  -6   1  163.76    6.98
  10  -6   1  162.44    6.89
 -10   6  -1  164.89    6.98
 -10   6  -1  160.93    6.79
   4 -10  -1  161.78    7.17
   4 -10  -1  146.21    6.23
   6   4  -1  160.83    5.75
   6   4  -1  162.91    5.94
  -6  -4  -2   25.37    3.11
  -6  -4  -2   21.13    2.64
  -4  10  -2   16.70    2.45
  -4  10  -2   23.49    2.36
  10  -6  -2   23.02    2.08
  10  -6  -2   21.13    2.92
 -10   6   2   18.87    2.92
 -10   6   2   21.04    2.17
   4 -10   2   25.37    2.55
   4 -10   2   22.17    2.55
   6   4   2   22.92    3.21
   6   4   2   19.34    3.40
   6   4   2   17.73    2.64
  -6  -4  -5   78.58    5.75
  -6  -4  -5   82.82    6.13
  10  -6  -5   87.07    6.13
  10  -6  -5   78.95    5.00
 -10   6   5   93.29    6.51
 -10   6   5  105.46    6.79
   6   4   5   97.91    7.45
   6   4   5   83.67    6.51
  -5  -5   6   16.51    3.02
  -5  -5   6   27.17    4.24
  -5  10   6   22.92    4.43
  -5  10   6   24.43    4.72
  10  -5   6   18.68    3.96
  10  -5   6   19.34    3.68
  10  -5   6   26.98    4.34
 -10   5  -6   16.51    3.21
 -10   5  -6   17.55    3.40
   5 -10  -6   20.38    3.58
   5 -10  -6   21.04    3.96
   5   5  -6   22.45    3.21
   5   5  -6   18.58    3.21
  -5  -5   3   49.99    3.30
  -5  -5   3   48.30    3.11
  -5  -5   3   47.64    2.83
  -5  10   3   48.67    4.43
  -5  10   3   51.13    4.06
  10  -5   3   44.62    3.68
  10  -5   3   47.83    3.96
 -10   5  -3   46.60    3.58
 -10   5  -3   45.28    3.68
   5 -10  -3   53.58    4.53
   5 -10  -3   49.71    3.68
   5 -10  -3   49.24    4.06
   5   5  -3   49.62    2.74
   5   5  -3   41.41    2.64
  -5  -5   0  871.99   30.56
  -5  -5   0  848.12   29.81
  -5  -5   0  844.82   29.71
  -5  10   0  804.45   28.30
  -5  10   0  854.91   30.28
  10  -5   0  856.42   30.00
  10  -5   0  838.41   29.43
 -10   5   0  846.52   29.71
 -10   5   0  837.94   29.43
   5 -10   0  877.65   31.03
   5 -10   0  836.43   29.43
   5   5   0  851.71   30.00
   5   5   0  872.65   30.56
  -5  -5  -3   43.86    3.68
  -5  -5  -3   40.09    3.77
  -5  10  -3   37.83    3.02
  -5  10  -3   39.15    3.02
  10  -5  -3   38.77    3.02
  10  -5  -3   43.67    2.92
 -10   5   3   44.43    3.49
 -10   5   3   40.94    3.02
   5 -10   3   38.20    3.02
   5 -10   3   45.18    3.40
   5   5   3   43.49    4.15
   5   5   3   40.94    3.77
   5   5   3   39.43    4.15
  -5  -5  -6   12.55    3.40
  -5  -5  -6   10.75    2.92
  -5  10  -6   20.75    3.40
  -5  10  -6   14.34    3.11
   5 -10   6   20.47    3.58
   5 -10   6   11.13    2.92
   5 -10   6   23.11    4.15
   5   5   6   16.22    4.53
   5   5   6   11.89    3.87
  -4  -6   2  791.43   27.64
  -4  -6   2  773.51   27.17
  10  -4   2  796.05   29.05
  10  -4   2  794.07   28.77
 -10   4  -2  807.84   29.24
 -10   4  -2  796.24   28.96
   4   6  -2  787.19   27.54
   4   6  -2  770.11   26.88
  -6  10  -1  241.86    9.34
  -6  10  -1  257.43   10.00
  10  -4  -1  258.09    9.53
  10  -4  -1  252.33    9.15
 -10   4   1  243.37    8.87
 -10   4   1  243.94    8.87
   6 -10   1  239.98    9.34
   6 -10   1  241.49    9.43
   4   6   1  237.24    9.34
   4   6   1  256.11   10.47
  -4  -6  -4    6.41    2.83
  -4  -6  -4    5.66    2.45
  -6  10  -4    4.34    2.17
  -6  10  -4    5.85    2.08
  10  -4  -4    6.70    1.98
  10  -4  -4    4.81    2.26
 -10   4   4    5.47    2.92
 -10   4   4    5.47    2.17
   6 -10   4    6.23    2.36
   6 -10   4    3.02    2.26
   4   6   4    3.40    2.45
   4   6   4   10.19    3.40
  -3  -7   4   49.62    3.40
  -3  -7   4   40.66    3.68
  -3  -7   4   40.84    3.87
  -7  10   4   36.60    4.06
  -7  10   4   47.35    5.00
  10  -3   4   45.09    4.62
  10  -3   4   47.54    4.34
  10  -3   4   49.90    4.43
 -10   3  -4   45.00    4.15
 -10   3  -4   46.13    4.15
   7 -10  -4   48.67    4.43
   7 -10  -4   46.88    4.06
   3   7  -4   52.07    3.40
   3   7  -4   39.52    3.21
  -3  -7   1 2760.10   94.71
  -3  -7   1 2683.69   92.16
  -7  10   1 2678.98   92.63
  -7  10   1 2690.30   92.82
  10  -3   1 2662.00   91.97
  10  -3   1 2706.33   93.67
 -10   3  -1 2693.13   93.20
 -10   3  -1 2656.34   91.88
   7 -10  -1 2806.32   96.97
   7 -10  -1 2673.32   92.07
   3   7  -1 2698.79   92.54
   3   7  -1 2840.28   97.44
  -3  -7  -2  250.26   10.94
  -3  -7  -2  244.88   10.19
  -3  -7  -2  240.82   10.38
  -7  10  -2  233.18    9.72
  -7  10  -2  240.16    9.72
  10  -3  -2  241.01    8.77
  10  -3  -2  244.13    9.15
  10  -3  -2  242.24    9.15
 -10   3   2  248.56    9.43
 -10   3   2  258.84    9.53
   7 -10   2  240.16    9.81
   7 -10   2  246.01   10.00
   3   7   2  251.96   10.47
   3   7   2  253.37   11.13
  -3  -7  -5   88.76    6.70
  -3  -7  -5   92.16    6.13
  -7  10  -5  100.37    6.23
  -7  10  -5  103.76    6.04
  10  -3  -5   86.22    5.19
  10  -3  -5   82.73    5.57
 -10   3   5   93.48    6.23
 -10   3   5  100.46    6.51
   7 -10   5   94.05    6.13
   7 -10   5  113.10    6.70
   3   7   5  105.08    7.45
   3   7   5  101.12    7.64
  -2  -8   6   12.64    3.40
  -2  -8   6   11.13    3.30
  -2  -8   6   10.56    3.30
  -8  10   6   13.96    4.34
  -8  10   6   11.70    3.58
  10  -2   6    2.64    3.30
  10  -2   6   10.66    3.40
  10  -2   6   19.34    3.87
 -10   2  -6    8.40    3.02
 -10   2  -6   16.41    3.21
   8 -10  -6    5.28    3.40
   8 -10  -6   12.55    3.11
  -2  -8   3   36.13    2.74
  -2  -8   3   39.43    2.83
  -8  10   3   34.05    3.21
  -8  10   3   41.79    4.15
  10  -2   3   29.90    3.40
  10  -2   3   35.19    3.49
 -10   2  -3   35.75    3.40
 -10   2  -3   37.54    3.40
   8 -10  -3   33.86    3.77
   8 -10  -3   37.54    3.58
   8 -10  -3   31.41    2.92
   2   8  -3   35.37    2.64
   2   8  -3   35.66    2.55
  -2  -8   0   23.68    1.79
  -2  -8   0   23.77    2.36
  10  -2   0   23.39    1.70
  10  -2   0   25.28    1.89
 -10   2   0   26.51    1.89
 -10   2   0   23.11    1.70
   8 -10   0   22.17    1.89
   8 -10   0   29.90    2.55
   2   8   0   23.77    1.89
   2   8   0   19.72    2.17
  -2  -8  -3   98.48    5.57
  -2  -8  -3   92.25    5.75
  -8  10  -3  102.82    5.28
  -8  10  -3  100.65    5.38
  10  -2  -3  101.78    4.43
  10  -2  -3   98.20    4.53
 -10   2   3   92.73    4.34
 -10   2   3  101.97    5.00
   8 -10   3   98.76    5.38
   8 -10   3   92.35    5.28
   2   8   3  100.18    5.94
   2   8   3   88.76    6.23
  -2  -8  -6   39.15    4.91
  -2  -8  -6   54.90    5.00
  -8  10  -6   47.45    4.81
  -8  10  -6   41.41    4.34
  10  -2  -6   51.13    4.72
 -10   2   6   56.41    5.38
 -10   2   6   47.54    5.09
   8 -10   6   58.77    5.94
   8 -10   6   52.73    4.91
   2   8   6   50.84    6.04
   2   8   6   37.83    5.38
  -1  -9   5  122.06    6.98
  -1  -9   5  133.10    6.79
  -1  -9   5  127.06    6.98
  10  -1   5  140.65    8.58
  10  -1   5  124.89    7.83
  10  -1   5  119.04    8.11
 -10   1  -5  113.20    6.89
 -10   1  -5  114.99    6.98
   1   9  -5  126.21    6.32
   1   9  -5  112.35    6.23
  -1  -9   2   44.43    2.74
  -1  -9   2   50.84    3.02
  -9  10   2   49.62    3.58
  -9  10   2   40.84    4.06
  10  -1   2   48.67    3.68
  10  -1   2   49.62    3.87
 -10   1  -2   52.92    3.96
 -10   1  -2   53.39    3.87
   9 -10  -2   42.54    3.87
   9 -10  -2   52.26    3.30
   1   9  -2   45.28    2.92
   1   9  -2   50.18    2.92
  -1  -9  -1 1294.21   45.56
  -1  -9  -1 1269.68   45.00
  -9  10  -1 1202.71   42.26
  -9  10  -1 1189.50   41.88
  10  -1  -1 1207.43   41.51
  10  -1  -1 1193.28   41.03
 -10   1   1 1194.22   41.03
 -10   1   1 1192.33   41.03
   9 -10   1 1216.86   42.83
   9 -10   1 1173.47   41.32
   1   9   1 1189.50   42.26
   1   9   1 1163.09   41.13
  -1  -9  -4  257.99   11.89
  -1  -9  -4  276.10   11.98
  -9  10  -4  271.86   11.70
  -9  10  -4  265.54   11.23
  10  -1  -4  282.90   10.94
  10  -1  -4  260.35   10.38
 -10   1   4  265.54   11.04
 -10   1   4  282.14   11.32
   9 -10   4  296.10   13.02
   9 -10   4  266.39   11.51
   1   9   4  276.86   12.45
   1   9   4  266.01   13.02
   9 -10   7    4.06    2.92
   0 -10   4  131.50    6.32
   0 -10   4  139.99    7.07
 -10  10   4  142.34    8.11
 -10  10   4  124.99    7.07
  10   0   4  133.57    8.02
  10   0   4  123.67    7.26
  10   0   4  114.23    6.79
 -10   0  -4  121.03    6.89
 -10   0  -4  126.21    6.98
  10 -10  -4  130.65    6.60
  10 -10  -4  136.40    7.36
   0  10  -4  136.31    6.60
   0  10  -4  128.86    6.13
   0 -10   1  854.91   30.09
   0 -10   1  873.59   30.85
 -10  10   1  832.75   29.62
 -10  10   1  816.52   28.87
  10   0   1  858.12   30.85
  10   0   1  859.07   30.66
 -10   0  -1  862.37   30.94
 -10   0  -1  864.82   30.94
  10 -10  -1  832.56   29.34
  10 -10  -1  889.44   31.69
   0  10  -1  835.86   29.24
   0  10  -1  877.37   30.85
   0 -10  -2 1325.34   46.98
   0 -10  -2 1402.69   49.99
   0 -10  -2 1300.81   46.41
 -10  10  -2 1282.89   45.47
 -10  10  -2 1279.12   45.18
 -10   0   2 1128.19   39.05
 -10   0   2 1313.08   45.47
  10 -10   2 1289.49   45.75
  10 -10   2 1231.95   43.67
   0  10   2 1263.08   45.28
   0  10   2 1269.68   45.18
   0 -10  -5   39.15    4.72
   0 -10  -5   51.03    4.81
 -10  10  -5   49.43    4.06
 -10  10  -5   50.47    4.53
  10   0  -5   44.81    3.40
  10   0  -5   48.96    3.58
 -10   0   5   41.32    3.87
 -10   0   5   49.52    4.15
  10 -10   5   52.45    4.62
  10 -10   5   49.71    4.62
   0  10   5   49.15    5.38
   0  10   5   45.47    5.57
 -10  -1   6    1.79    2.26
 -10  -1   6    5.28    2.74
  -1  11   6    1.13    3.30
  -1  11   6    7.07    3.87
  11 -10   6    3.87    3.49
  11 -10   6    6.70    2.83
  11 -10   6    1.13    2.45
 -11  10  -6    4.24    2.64
 -11  10  -6    3.30    2.36
   1 -11  -6    3.87    2.74
   1 -11  -6   -0.66    2.83
 -10  -1   3   26.88    1.79
 -10  -1   3   26.98    2.08
  -1  11   3   26.98    3.96
  -1  11   3   23.58    3.40
  11 -10   3   23.68    2.92
  11 -10   3   28.96    3.02
 -11  10  -3   26.51    2.92
 -11  10  -3   25.85    2.74
   1 -11  -3   27.54    3.49
   1 -11  -3   21.32    2.92
   1 -11  -3   30.37    4.06
  10   1  -3   24.43    1.60
  10   1  -3   23.77    1.60
 -10  -1   0  435.43   15.75
 -10  -1   0  433.73   15.75
  -1  11   0  435.33   15.85
  -1  11   0  449.86   16.70
  11 -10   0  441.84   16.22
  11 -10   0  463.07   16.98
 -11  10   0  418.64   15.38
 -11  10   0  434.77   16.04
   1 -11   0  444.30   16.22
   1 -11   0  466.18   17.36
  10   1   0  420.90   15.19
  10   1   0  442.97   16.13
 -10  -1  -3   87.26    5.28
 -10  -1  -3   77.54    5.09
  -1  11  -3   88.39    5.38
  -1  11  -3   75.28    4.15
  11 -10  -3   69.43    5.19
  11 -10  -3   77.35    4.34
  11 -10  -3   72.82    4.72
 -11  10   3   77.26    5.28
 -11  10   3   74.99    4.62
   1 -11   3   87.16    4.62
   1 -11   3   81.31    4.34
  10   1   3   85.18    5.47
  10   1   3   79.14    5.66
  10   1   3   77.45    5.28
 -10  -1  -6   33.02    3.96
 -10  -1  -6   25.28    3.96
  -1  11  -6   29.53    3.58
  -1  11  -6   31.41    3.77
  11 -10  -6   29.53    3.87
  11 -10  -6   26.04    4.34
 -11  10   6   39.52    5.28
   1 -11   6   46.22    4.62
   1 -11   6   29.90    3.68
   1 -11   6   37.07    4.53
  10   1   6   26.13    4.72
  -9  -2   5   51.50    4.06
  -9  -2   5   48.20    3.87
  -2  11   5   48.86    5.38
  -2  11   5   45.09    5.66
  11  -9   5   56.03    4.81
  11  -9   5   51.41    4.62
 -11   9  -5   46.32    4.43
 -11   9  -5   53.67    4.34
   9   2  -5   42.07    3.40
   9   2  -5   48.39    3.49
  -2  11   2 2315.81   80.84
  -2  11   2 2298.83   80.56
  11  -9   2 2302.60   80.27
  11  -9   2 2262.98   78.95
 -11   9  -2 2266.75   78.95
 -11   9  -2 2243.17   78.11
   2 -11  -2 2299.77   80.37
   2 -11  -2 2372.40   83.01
   2 -11  -2 2344.11   81.69
  -9  -2  -1  136.21    6.23
  -9  -2  -1  146.49    6.79
  -2  11  -1  143.95    6.13
  -2  11  -1  136.87    5.66
  11  -9  -1  139.14    6.32
  11  -9  -1  140.65    5.85
 -11   9   1  121.69    5.19
 -11   9   1  142.06    6.23
   2 -11   1  128.29    5.75
   2 -11   1  135.46    5.85
   9   2   1  153.48    6.98
   9   2   1  129.89    6.32
   9   2   1  131.78    5.94
  -9  -2  -4  587.30   22.73
  -9  -2  -4  545.79   21.22
  -2  11  -4  570.70   21.22
  -2  11  -4  586.07   21.98
  11  -9  -4  589.56   22.54
  11  -9  -4  591.64   21.98
 -11   9   4  614.37   23.30
 -11   9   4  653.61   25.19
   2 -11   4  578.72   21.60
   2 -11   4  593.53   22.64
   9   2   4  610.98   24.15
   9   2   4  596.07   23.49
  -8  -3   4   81.41    4.43
  -8  -3   4   84.14    4.91
  11  -8   4   74.71    5.28
  11  -8   4   77.73    5.19
 -11   8  -4   73.11    4.81
 -11   8  -4   72.45    5.00
   8   3  -4   71.69    3.77
   8   3  -4   71.50    3.77
  -8  -3   1  600.79   20.75
  -8  -3   1  577.58   20.00
  11  -8   1  573.62   20.94
  11  -8   1  568.62   20.85
 -11   8  -1  590.13   21.51
 -11   8  -1  561.45   20.56
   3 -11  -1  580.41   21.51
   3 -11  -1  577.11   20.94
   8   3  -1  578.81   20.09
   8   3  -1  551.93   19.15
  -8  -3  -2 1046.12   37.73
  -8  -3  -2 1049.90   37.73
  -3  11  -2 1002.73   35.47
  -3  11  -2 1019.71   36.22
  11  -8  -2 1069.70   38.02
  11  -8  -2 1074.42   37.64
 -11   8   2 1078.19   38.02
 -11   8   2  966.88   34.34
   3 -11   2  972.54   34.43
   3 -11   2 1011.22   35.85
  -8  -3  -5   20.28    3.21
  -8  -3  -5   14.81    3.21
  -3  11  -5   15.85    3.02
  -3  11  -5   18.87    2.55
  11  -8  -5   14.62    2.74
  11  -8  -5   17.07    3.49
 -11   8   5   16.70    3.68
 -11   8   5   23.58    3.96
   3 -11   5   18.58    2.74
   3 -11   5   16.98    3.11
   8   3   5   29.53    4.62
   8   3   5   18.58    3.87
   8   3   5   15.38    3.68
  -7  -4   6    9.53    2.74
  -7  -4   6   11.51    3.40
  -4  11   6    4.15    3.87
  11  -7   6   11.32    3.21
  11  -7   6   14.34    3.21
  11  -7   6   16.60    3.96
 -11   7  -6   14.34    3.02
 -11   7  -6   15.09    3.11
  -7  -4   3   45.94    2.55
  -7  -4   3   43.11    2.74
  -7  -4   3   45.18    2.64
  -4  11   3   47.26    4.06
  -4  11   3   40.75    4.34
  11  -7   3   46.03    3.77
  11  -7   3   44.62    3.77
 -11   7  -3   46.60    3.77
 -11   7  -3   42.64    3.58
   4 -11  -3   43.30    3.58
   4 -11  -3   43.01    4.34
   4 -11  -3   40.56    3.87
   7   4  -3   49.33    2.55
   7   4  -3   48.30    2.55
  -7  -4   0  235.64    9.06
  -7  -4   0  224.69    8.58
  -7  -4   0  217.62    8.40
  -4  11   0  215.45    8.30
  -4  11   0  235.54    9.43
  11  -7   0  215.92    8.30
  11  -7   0  214.79    8.30
 -11   7   0  221.86    8.68
 -11   7   0  239.22    9.24
   4 -11   0  222.52    8.58
   4 -11   0  223.37    8.96
   7   4   0  218.85    8.58
   7   4   0  224.79    8.49
  -7  -4  -3   56.98    4.43
  -7  -4  -3   65.56    4.62
  -4  11  -3   63.77    3.87
  -4  11  -3   61.60    3.77
  11  -7  -3   69.05    4.53
  11  -7  -3   61.03    3.58
  11  -7  -3   58.86    3.87
 -11   7   3   57.64    3.77
 -11   7   3   68.48    4.53
   4 -11   3   61.03    3.87
   4 -11   3   68.20    4.15
   7   4   3   64.14    5.19
   7   4   3   55.18    4.72
   7   4   3   58.58    4.43
  -7  -4  -6    2.92    2.36
  -7  -4  -6   -0.38    2.64
  -4  11  -6    3.40    2.26
  -4  11  -6    2.74    2.55
  11  -7  -6    1.70    2.64
  11  -7  -6    6.23    2.64
 -11   7   6    4.43    3.30
 -11   7   6    0.66    3.58
   4 -11   6   -0.09    2.45
   4 -11   6    3.58    3.30
   4 -11   6   -0.47    2.45
   7   4   6   -1.04    3.11
   7   4   6    0.85    3.68
  -6  -5   5  150.74    7.26
  -5  11   5  130.36    8.96
  -5  11   5  149.70    9.62
  11  -6   5  162.81    8.58
  11  -6   5  162.34    9.34
  11  -6   5  140.93    8.11
 -11   6  -5  148.10    8.02
 -11   6  -5  151.59    8.02
   5 -11  -5  151.87    8.87
   5 -11  -5  135.65    7.83
   6   5  -5  160.74    7.36
   6   5  -5  176.30    7.92
  -6  -5   2 1388.54   47.92
  -6  -5   2 1328.17   45.84
  -5  11   2 1318.74   46.88
  -5  11   2 1361.18   48.20
  11  -6   2 1337.60   47.45
  11  -6   2 1329.11   47.07
 -11   6  -2 1325.34   46.98
 -11   6  -2 1295.15   45.94
   5 -11  -2 1424.39   50.84
   5 -11  -2 1347.98   47.54
   6   5  -2 1224.41   42.26
   6   5  -2 1309.30   45.09
  -6  -5  -1   51.41    3.77
  -6  -5  -1   42.73    3.02
  -6  -5  -1   54.81    3.68
  -5  11  -1   52.54    3.02
  -5  11  -1   53.49    3.21
  11  -6  -1   50.28    2.55
  11  -6  -1   53.30    3.11
 -11   6   1   45.94    2.55
 -11   6   1   48.86    2.55
   5 -11   1   61.88    3.49
   5 -11   1   53.01    3.21
   6   5   1   53.77    3.77
   6   5   1   50.56    3.58
   6   5   1   54.33    3.40
  -6  -5  -4  351.00   14.90
  -6  -5  -4  339.49   14.15
  -5  11  -4  345.15   13.77
  -5  11  -4  334.59   13.58
  11  -6  -4  350.53   13.58
  11  -6  -4  352.51   14.34
 -11   6   4  356.38   14.81
 -11   6   4  334.12   13.49
   5 -11   4  318.46   13.02
   5 -11   4  335.06   13.77
   6   5   4  320.63   14.15
   6   5   4  344.78   14.62
   6   5   4  344.02   15.19
  -6  11   4   32.73    3.96
  -6  11   4   32.92    4.53
  11  -5   4   34.24    3.68
  11  -5   4   36.41    3.87
 -11   5  -4   32.45    3.58
 -11   5  -4   26.22    3.30
   6 -11  -4   33.68    3.68
   6 -11  -4   29.05    3.68
   5   6  -4   29.43    2.74
  -5  -6   1   26.32    1.89
  -5  -6   1   27.45    1.60
  -6  11   1   27.64    2.36
  -6  11   1   26.13    3.11
  11  -5   1   25.37    2.36
  11  -5   1   31.41    2.64
   6 -11  -1   26.04    3.02
   6 -11  -1   25.00    2.17
   5   6  -1   26.79    1.51
   5   6  -1   24.24    1.79
  -5  -6  -2  948.02   34.24
  -5  -6  -2  983.86   35.66
  11  -5  -2  934.72   32.54
  11  -5  -2 1033.86   36.41
 -11   5   2  973.49   34.05
 -11   5   2  939.62   33.02
   5   6   2  933.96   34.05
   5   6   2  938.02   33.86
   5   6   2  925.76   33.77
  -5  -6  -5    4.91    3.02
  -5  -6  -5    0.00    2.36
  -6  11  -5    3.58    2.45
  -6  11  -5    3.96    2.08
  11  -5  -5    1.51    2.55
  11  -5  -5    4.62    2.08
 -11   5   5    8.40    3.02
 -11   5   5    4.43    2.83
   6 -11   5    3.49    2.55
   6 -11   5    2.74    2.26
   5   6   5   -0.38    3.58
   5   6   5    2.55    2.92
  -4  -7   6    5.66    2.45
  -4  -7   6    3.96    3.02
  -7  11   6    5.28    3.02
  -7  11   6    6.04    3.77
  11  -4   6   -1.32    2.92
  11  -4   6    3.30    2.83
  11  -4   6    0.75    3.11
 -11   4  -6    4.15    2.55
 -11   4  -6    4.06    2.64
   7 -11  -6    5.00    3.11
   7 -11  -6    0.09    2.55
   4   7  -6    5.09    2.36
   4   7  -6    3.30    2.55
  -4  -7   3   76.78    3.96
  -4  -7   3   78.39    3.96
  -7  11   3   78.86    5.47
  -7  11   3   75.75    4.81
  11  -4   3   83.01    5.19
  11  -4   3   89.52    5.28
 -11   4  -3   78.29    5.00
 -11   4  -3   84.90    5.00
   7 -11  -3   84.43    5.75
   7 -11  -3   82.16    4.81
   7 -11  -3   82.44    5.28
   4   7  -3   78.95    3.87
   4   7  -3   76.69    3.77
  -4  -7   0  207.05    8.30
  -4  -7   0  207.72    8.02
  -7  11   0  194.23    7.64
  -7  11   0  199.04    8.02
  11  -4   0  196.40    7.64
  11  -4   0  197.90    7.64
 -11   4   0  194.13    7.55
 -11   4   0  210.26    8.11
   7 -11   0  216.49    8.49
   7 -11   0  206.02    8.40
   4   7   0  199.04    8.02
   4   7   0  203.00    7.83
  -4  -7  -3  146.97    7.55
  -4  -7  -3  159.42    7.74
  -7  11  -3  141.21    6.70
  -7  11  -3  138.38    6.51
  11  -4  -3  151.68    6.23
  11  -4  -3  146.31    6.32
 -11   4   3  155.64    6.98
 -11   4   3  157.53    6.70
   7 -11   3  143.76    6.89
   7 -11   3  139.61    6.60
   4   7   3  136.68    7.17
   4   7   3  143.00    7.92
  -4  -7  -6   24.53    3.58
  -4  -7  -6   14.81    3.68
  -7  11  -6   21.04    3.40
  -7  11  -6   24.34    3.68
  11  -4  -6   21.41    3.49
  11  -4  -6   16.70    3.58
 -11   4   6   19.90    3.87
 -11   4   6   26.13    4.24
   7 -11   6   25.09    3.49
   7 -11   6   28.87    4.34
   7 -11   6   26.79    3.68
   4   7   6   29.15    5.19
   4   7   6   21.88    4.43
  -3  -8   2 3824.15  131.31
  -3  -8   2 3593.98  123.29
  -8  11   2 3657.18  126.40
  11  -3   2 3820.37  131.97
  11  -3   2 3684.54  127.63
 -11   3  -2 3698.69  127.91
 -11   3  -2 3815.66  131.97
   8 -11  -2 3903.38  135.27
   3   8  -2 3652.46  125.27
   3   8  -2 3778.87  129.70
  -3  -8  -1  485.14   18.30
  -3  -8  -1  481.27   18.21
  -3  -8  -1  479.57   17.92
  -8  11  -1  537.78   19.62
  -8  11  -1  536.17   19.72
  11  -3  -1  520.80   18.30
  11  -3  -1  489.86   17.17
 -11   3   1  503.63   17.64
 -11   3   1  481.27   16.98
   8 -11   1  505.04   18.49
   8 -11   1  520.04   19.05
   3   8   1  471.18   17.83
   3   8   1  471.46   17.55
  -3  -8  -4  114.33    7.07
  -3  -8  -4  115.27    6.60
  -8  11  -4  117.25    6.23
  -8  11  -4  100.37    5.85
  11  -3  -4  108.01    5.09
  11  -3  -4  106.31    5.47
 -11   3   4  124.61    6.70
   8 -11   4  109.14    6.23
   8 -11   4  108.86    6.13
   3   8   4  124.33    7.36
   3   8   4  110.93    7.74
  -2  -9   4   39.43    3.49
  -2  -9   4   36.88    3.02
  -9  11   4   34.34    4.62
  -9  11   4   28.30    3.77
  11  -2   4   38.20    4.06
  11  -2   4   40.09    4.62
  11  -2   4   34.90    3.87
 -11   2  -4   38.96    3.96
 -11   2  -4   38.77    3.87
   9 -11  -4   32.54    3.40
   9 -11  -4   34.15    3.87
   9 -11  -4   35.37    4.72
   2   9  -4   32.36    3.02
   2   9  -4   33.58    2.83
  -2  -9   1  227.34    8.58
  -2  -9   1  226.68    8.77
  -9  11   1  215.26    8.58
  -9  11   1  220.92    9.24
  11  -2   1  231.01    9.43
  11  -2   1  219.41    8.87
 -11   2  -1  228.28    9.34
 -11   2  -1  221.77    9.06
   9 -11  -1  229.88    9.62
   9 -11  -1  230.83    9.06
   2   9  -1  227.43    8.49
   2   9  -1  208.75    8.02
  -2  -9  -2  896.33   32.45
  -2  -9  -2  893.21   32.64
  -2  -9  -2  896.80   32.83
  -9  11  -2  859.54   31.03
  -9  11  -2  828.88   29.81
  11  -2  -2  830.48   28.87
  11  -2  -2  840.86   29.05
 -11   2   2  835.67   28.96
 -11   2   2  828.50   28.77
   9 -11   2  854.54   30.75
   9 -11   2  871.23   31.32
   2   9   2  852.08   31.41
   2   9   2  884.72   32.17
  -2  -9  -5   35.56    4.53
  -2  -9  -5   36.22    4.06
  -9  11  -5   48.67    4.06
  11  -2  -5   35.47    3.49
  11  -2  -5   34.62    3.02
 -11   2   5   44.62    4.15
 -11   2   5   29.81    3.58
   9 -11   5   40.66    4.24
   9 -11   5   45.56    4.43
   2   9   5   30.94    5.00
   2   9   5   37.26    4.91
  -1 -10   6   -0.47    2.55
  -1 -10   6    2.64    2.36
  -1 -10   6    3.11    2.64
 -10  11   6    5.38    3.11
 -10  11   6    1.32    3.77
  11  -1   6    4.53    2.92
  11  -1   6    3.40    2.92
  11  -1   6    0.85    3.21
 -11   1  -6    3.30    2.36
 -11   1  -6    5.47    2.74
  10 -11  -6    0.66    2.74
  10 -11  -6    1.70    3.11
   1  10  -6    2.74    2.36
  -1 -10   3   49.99    3.30
  -1 -10   3   55.84    3.30
 -10  11   3   48.39    4.34
 -10  11   3   45.75    3.68
  11  -1   3   49.81    4.06
  11  -1   3   59.62    4.62
  11  -1   3   51.79    4.72
 -11   1  -3   53.86    4.15
 -11   1  -3   53.20    4.15
  10 -11  -3   50.94    3.58
  10 -11  -3   46.98    3.87
  10 -11  -3   49.33    4.43
   1  10  -3   50.28    3.21
   1  10  -3   50.09    3.11
  -1 -10   0  387.79   14.24
  -1 -10   0  417.51   15.66
 -10  11   0  372.70   13.87
 -10  11   0  409.58   15.19
  11  -1   0  385.15   14.15
  11  -1   0  395.34   14.34
 -11   1   0  401.56   14.62
 -11   1   0  405.15   14.72
  10 -11   0  414.20   15.38
  10 -11   0  409.02   15.19
   1  10   0  408.17   15.00
   1  10   0  413.54   15.47
  -1 -10  -3  179.70    8.40
  -1 -10  -3  168.95    9.06
  -1 -10  -3  176.02    8.77
 -10  11  -3  171.68    7.83
 -10  11  -3  171.40    7.74
  11  -1  -3  171.96    6.60
  11  -1  -3  186.21    7.07
 -11   1   3  194.41    7.45
 -11   1   3  182.06    7.26
  10 -11   3  176.11    8.21
  10 -11   3  180.08    8.30
   1  10   3  167.72    9.06
   1  10   3  189.13    9.15
  -1 -10  -6    9.81    3.30
  -1 -10  -6    6.04    3.21
 -10  11  -6    8.49    2.74
 -10  11  -6   11.32    3.02
 -11   1   6   13.21    3.02
 -11   1   6   16.41    3.40
  10 -11   6   13.87    3.30
  10 -11   6   13.58    3.96
  10 -11   6   11.04    2.83
   1  10   6   11.13    3.77
   1  10   6   13.49    4.24
   0 -11   5  145.83    7.92
   0 -11   5  140.08    7.45
[truncated: 3,711,943 more chars]
